# Supplementary material for: Commercial Crop Yields Reveal Strengths and Weaknesses for Organic Agriculture in the United States
Source: PLoS One. 2016 Aug 23;11(8):e0161673. doi: 10.1371/journal.pone.0161673 (PMC4995028; doi:10.1371/journal.pone.0161673)
Supplement: S1 Data — (CSV) [file pone.0161673.s001.csv]

Table	Crop.orig	Crop	Group	Units	Location	OrgFarms	OrgAcres	OrgProduction	TotalAcres	TotalProduction	OrgYield	TotalYield	Annual	Legume	YieldMgHa.convFactor
12	Barley (BU)	Barley	Field Crops	bu	Arizona	3	547	40807	32000	4000000	74.6	125	Annual	Non-legume	0.05375
12	Barley (BU)	Barley	Field Crops	bu	California	21	3692	262333	25000	1825000	71.05	73	Annual	Non-legume	0.05375
12	Barley (BU)	Barley	Field Crops	bu	Colorado	4	1043	81836	54000	6696000	78.46	124	Annual	Non-legume	0.05375
12	Barley (BU)	Barley	Field Crops	bu	Idaho	46	12610	611763	510000	47940000	48.51	94	Annual	Non-legume	0.05375
12	Barley (BU)	Barley	Field Crops	bu	Maine	9	242	9387	12000	816000	38.79	68	Annual	Non-legume	0.05375
12	Barley (BU)	Barley	Field Crops	bu	Maryland	9	449	15494	45000	3465000	34.51	77	Annual	Non-legume	0.05375
12	Barley (BU)	Barley	Field Crops	bu	Michigan	9	134	5099	7000	371000	38.05	53	Annual	Non-legume	0.05375
12	Barley (BU)	Barley	Field Crops	bu	Minnesota	58	3258	136287	60000	3120000	41.83	52	Annual	Non-legume	0.05375
12	Barley (BU)	Barley	Field Crops	bu	Montana	17	2074	53811	770000	44660000	25.95	58	Annual	Non-legume	0.05375
12	Barley (BU)	Barley	Field Crops	bu	New York	29	1122	41818	8000	376000	37.27	47	Annual	Non-legume	0.05375
12	Barley (BU)	Barley	Field Crops	bu	North Carolina	7	359	12342	15000	1065000	34.38	71	Annual	Non-legume	0.05375
12	Barley (BU)	Barley	Field Crops	bu	North Dakota	7	1751	105292	535000	35845000	60.13	67	Annual	Non-legume	0.05375
12	Barley (BU)	Barley	Field Crops	bu	Oregon	31	8225	420137	30000	1500000	51.08	50	Annual	Non-legume	0.05375
12	Barley (BU)	Barley	Field Crops	bu	Pennsylvania	27	384	19361	50000	3550000	50.42	71	Annual	Non-legume	0.05375
12	Barley (BU)	Barley	Field Crops	bu	South Dakota	7	641	27018	17000	884000	42.15	52	Annual	Non-legume	0.05375
12	Barley (BU)	Barley	Field Crops	bu	Virginia	8	360	16593	28000	2212000	46.09	79	Annual	Non-legume	0.05375
12	Barley (BU)	Barley	Field Crops	bu	Washington	13	522	35610	105000	6300000	68.22	60	Annual	Non-legume	0.05375
12	Barley (BU)	Barley	Field Crops	bu	Wisconsin	122	4211	172939	16000	752000	41.07	47	Annual	Non-legume	0.05375
12	COTTON, ALL (BALES)	Cotton	Field Crops	bales	United States	38	15756	15120	9346800	16319400	0.96	1.75	Annual	Non-legume	0.5599
12	Dry Edible beans (CWT)	Dry edible bean	Field Crops	cwt	Arizona	6	7329	195174	10900	211000	26.63	19.36	Annual	Legume	0.11198
12	Dry Edible beans (CWT)	Dry edible bean	Field Crops	cwt	California	6	736	8843	47500	1040000	12.01	21.89	Annual	Legume	0.11198
12	Dry Edible beans (CWT)	Dry edible bean	Field Crops	cwt	Colorado	14	1171	9998	44000	835000	8.54	18.98	Annual	Legume	0.11198
12	Dry Edible beans (CWT)	Dry edible bean	Field Crops	cwt	Idaho	10	353	7036	124000	2232000	19.93	18	Annual	Legume	0.11198
12	Dry Edible beans (CWT)	Dry edible bean	Field Crops	cwt	Michigan	49	6030	102516	245300	4749000	17	19.36	Annual	Legume	0.11198
12	Dry Edible beans (CWT)	Dry edible bean	Field Crops	cwt	Minnesota	8	732	8306	148000	2887000	11.35	19.51	Annual	Legume	0.11198
12	Dry Edible beans (CWT)	Dry edible bean	Field Crops	cwt	Montana	8	1098	8631	37000	603000	7.86	16.3	Annual	Legume	0.11198
12	Dry Edible beans (CWT)	Dry edible bean	Field Crops	cwt	Nebraska	4	430	5868	152000	3800000	13.65	25	Annual	Legume	0.11198
12	Dry Edible beans (CWT)	Dry edible bean	Field Crops	cwt	New York	8	552	9753	7700	115000	17.67	14.94	Annual	Legume	0.11198
12	Dry Edible beans (CWT)	Dry edible bean	Field Crops	cwt	North Dakota	5	965	9294	615000	8795000	9.63	14.3	Annual	Legume	0.11198
12	Dry Edible beans (CWT)	Dry edible bean	Field Crops	cwt	United States	179	22878	433291	1665700	29206000	18.94	17.53	Annual	Legume	0.11198
12	Dry Edible beans (CWT)	Dry edible bean	Field Crops	cwt	Wisconsin	8	1405	14211	7900	196000	10.11	24.81	Annual	Legume	0.11198
12	PEAS, ALL DRY EDIBLE (CWT)	Dry edible pea	Field Crops	cwt	Montana	11	3182	32622	504000	9072000	10.25	18	Annual	Legume	0.11198
12	PEAS, ALL DRY EDIBLE (CWT)	Dry edible pea	Field Crops	cwt	North Dakota	4	595	8643	255000	5432000	14.53	21.3	Annual	Legume	0.11198
12	FLAXSEED (BUSHELS)	Flaxseed	Field Crops	bu	United States	62	15204	185495	302000	6368000	12.2	21.09	Annual	Non-legume	0.06271
12	LENTILS (CWT)	Lentil	Field Crops	cwt	Montana	10	803	6318	119000	1761000	7.87	14.8	Annual	Legume	0.11198
12	LENTILS (CWT)	Lentil	Field Crops	cwt	United States	15	1465	12391	259000	3367000	8.46	13	Annual	Legume	0.11198
12	Corn for grain (Bu)	Maize (grain)	Field Crops	bu	California	13	593	96768	95000	15675000	163.18	165	Annual	Non-legume	0.06271
12	Corn for grain (Bu)	Maize (grain)	Field Crops	bu	Colorado	11	532	63576	1010000	147460000	119.5	146	Annual	Non-legume	0.06271
12	Corn for grain (Bu)	Maize (grain)	Field Crops	bu	Georgia	7	44	3806	310000	52700000	86.5	170	Annual	Non-legume	0.06271
12	Corn for grain (Bu)	Maize (grain)	Field Crops	bu	Idaho	11	194	31668	80000	16000000	163.24	200	Annual	Non-legume	0.06271
12	Corn for grain (Bu)	Maize (grain)	Field Crops	bu	Illinois	127	10361	1445248	11750000	2350000000	139.49	200	Annual	Non-legume	0.06271
12	Corn for grain (Bu)	Maize (grain)	Field Crops	bu	Indiana	152	3646	410497	5770000	1084760000	112.59	188	Annual	Non-legume	0.06271
12	Corn for grain (Bu)	Maize (grain)	Field Crops	bu	Iowa	385	24792	2845219	13300000	2367400000	114.76	178	Annual	Non-legume	0.06271
12	Corn for grain (Bu)	Maize (grain)	Field Crops	bu	Kansas	21	3681	555678	3800000	566200000	150.96	149	Annual	Non-legume	0.06271
12	Corn for grain (Bu)	Maize (grain)	Field Crops	bu	Kentucky	15	209	18796	1430000	225940000	89.93	158	Annual	Non-legume	0.06271
12	Corn for grain (Bu)	Maize (grain)	Field Crops	bu	Maryland	22	2650	326521	430000	75250000	123.22	175	Annual	Non-legume	0.06271
12	Corn for grain (Bu)	Maize (grain)	Field Crops	bu	Michigan	132	13067	1436666	2210000	355810000	109.95	161	Annual	Non-legume	0.06271
12	Corn for grain (Bu)	Maize (grain)	Field Crops	bu	Minnesota	278	21832	2254508	7550000	1177800000	103.27	156	Annual	Non-legume	0.06271
12	Corn for grain (Bu)	Maize (grain)	Field Crops	bu	Missouri	74	3732	369172	3380000	628680000	98.92	186	Annual	Non-legume	0.06271
12	Corn for grain (Bu)	Maize (grain)	Field Crops	bu	Montana	3	3	316	75000	7500000	105.33	100	Annual	Non-legume	0.06271
12	Corn for grain (Bu)	Maize (grain)	Field Crops	bu	Nebraska	82	9291	1363937	8950000	1602050000	146.8	179	Annual	Non-legume	0.06271
12	Corn for grain (Bu)	Maize (grain)	Field Crops	bu	North Carolina	10	746	74653	780000	102960000	100.07	132	Annual	Non-legume	0.06271
12	Corn for grain (Bu)	Maize (grain)	Field Crops	bu	North Dakota	17	5219	367759	2530000	313720000	70.47	124	Annual	Non-legume	0.06271
12	Corn for grain (Bu)	Maize (grain)	Field Crops	bu	Ohio	244	10143	965403	3470000	610720000	95.18	176	Annual	Non-legume	0.06271
12	Corn for grain (Bu)	Maize (grain)	Field Crops	bu	Oregon	12	1887	192936	39000	7410000	102.24	190	Annual	Non-legume	0.06271
12	Corn for grain (Bu)	Maize (grain)	Field Crops	bu	Pennsylvania	256	10952	1260406	1030000	158620000	115.08	154	Annual	Non-legume	0.06271
12	Corn for grain (Bu)	Maize (grain)	Field Crops	bu	South Dakota	27	3315	291820	5320000	787360000	88.03	148	Annual	Non-legume	0.06271
12	Corn for grain (Bu)	Maize (grain)	Field Crops	bu	Tennessee	11	326	30122	840000	141120000	92.4	168	Annual	Non-legume	0.06271
12	Corn for grain (Bu)	Maize (grain)	Field Crops	bu	Texas	15	4182	459552	1990000	294520000	109.89	148	Annual	Non-legume	0.06271
12	Corn for grain (Bu)	Maize (grain)	Field Crops	bu	Washington	9	1913	167339	110000	23650000	87.47	215	Annual	Non-legume	0.06271
12	Corn for grain (Bu)	Maize (grain)	Field Crops	bu	Wisconsin	539	21408	2129423	3110000	485160000	99.47	156	Annual	Non-legume	0.06271
12	Corn for grain (Bu)	Maize (grain)	Field Crops	bu	Wyoming	5	690	100500	60000	8280000	145.65	138	Annual	Non-legume	0.06271
12	OATS FOR GRAIN OR SEED (BUSHELS)	Oat	Field Crops	bu	California	17	1585	170122	10000	1000000	107.33	100	Annual	Non-legume	0.03583
12	OATS FOR GRAIN OR SEED (BUSHELS)	Oat	Field Crops	bu	Illinois	46	3003	240076	25000	2000000	79.95	80	Annual	Non-legume	0.03583
12	OATS FOR GRAIN OR SEED (BUSHELS)	Oat	Field Crops	bu	Indiana	12	234	9678	10000	740000	41.36	74	Annual	Non-legume	0.03583
12	OATS FOR GRAIN OR SEED (BUSHELS)	Oat	Field Crops	bu	Iowa	162	6429	378199	55000	3520000	58.83	64	Annual	Non-legume	0.03583
12	OATS FOR GRAIN OR SEED (BUSHELS)	Oat	Field Crops	bu	Kansas	4	82	6730	15000	840000	82.07	56	Annual	Non-legume	0.03583
12	OATS FOR GRAIN OR SEED (BUSHELS)	Oat	Field Crops	bu	Maine	14	142	6271	31000	2170000	44.16	70	Annual	Non-legume	0.03583
12	OATS FOR GRAIN OR SEED (BUSHELS)	Oat	Field Crops	bu	Michigan	34	709	31921	40000	2760000	45.02	69	Annual	Non-legume	0.03583
12	OATS FOR GRAIN OR SEED (BUSHELS)	Oat	Field Crops	bu	Minnesota	103	5213	256082	125000	7875000	49.12	63	Annual	Non-legume	0.03583
12	OATS FOR GRAIN OR SEED (BUSHELS)	Oat	Field Crops	bu	Missouri	13	575	41000	13000	845000	71.3	65	Annual	Non-legume	0.03583
12	OATS FOR GRAIN OR SEED (BUSHELS)	Oat	Field Crops	bu	Montana	6	2384	129749	16000	1104000	54.42	69	Annual	Non-legume	0.03583
12	OATS FOR GRAIN OR SEED (BUSHELS)	Oat	Field Crops	bu	Nebraska	27	1443	73861	20000	1600000	51.19	80	Annual	Non-legume	0.03583
12	OATS FOR GRAIN OR SEED (BUSHELS)	Oat	Field Crops	bu	New York	108	2949	132890	40000	2520000	45.06	63	Annual	Non-legume	0.03583
12	OATS FOR GRAIN OR SEED (BUSHELS)	Oat	Field Crops	bu	North Carolina	3	44	1400	17000	1139000	31.82	67	Annual	Non-legume	0.03583
12	OATS FOR GRAIN OR SEED (BUSHELS)	Oat	Field Crops	bu	North Dakota	31	5814	347919	105000	7665000	59.84	73	Annual	Non-legume	0.03583
12	OATS FOR GRAIN OR SEED (BUSHELS)	Oat	Field Crops	bu	Ohio	88	1951	85475	39000	2457000	43.81	63	Annual	Non-legume	0.03583
12	OATS FOR GRAIN OR SEED (BUSHELS)	Oat	Field Crops	bu	Oregon	10	431	21972	18000	1530000	50.98	85	Annual	Non-legume	0.03583
12	OATS FOR GRAIN OR SEED (BUSHELS)	Oat	Field Crops	bu	Pennsylvania	56	979	49527	60000	3480000	50.59	58	Annual	Non-legume	0.03583
12	OATS FOR GRAIN OR SEED (BUSHELS)	Oat	Field Crops	bu	South Dakota	25	2664	174225	100000	9300000	65.4	93	Annual	Non-legume	0.03583
12	OATS FOR GRAIN OR SEED (BUSHELS)	Oat	Field Crops	bu	Washington	12	96	3417	5000	350000	35.59	70	Annual	Non-legume	0.03583
12	OATS FOR GRAIN OR SEED (BUSHELS)	Oat	Field Crops	bu	Wisconsin	198	5073	261965	140000	8680000	51.64	62	Annual	Non-legume	0.03583
12	OATS FOR GRAIN OR SEED (BUSHELS)	Oat	Field Crops	bu	Wyoming	5	553	31890	7000	413000	57.67	59	Annual	Non-legume	0.03583
12	PROSO MILLET (BUSHELS)	Proso millet	Field Crops	bu	Colorado	8	4772	133554	250000	8125000	27.99	32.5	Annual	Non-legume	0.06271
12	PROSO MILLET (BUSHELS)	Proso millet	Field Crops	bu	Nebraska	21	5433	108545	111000	3219000	19.98	29	Annual	Non-legume	0.06271
12	RICE, ALL (CWT)	Rice	Field Crops	cwt	California	46	11203	615213	431000	36993000	54.92	85.83	Annual	Non-legume	0.11198
12	RICE, ALL (CWT)	Rice	Field Crops	cwt	Texas	34	10440	428411	147000	10791000	41.04	73.41	Annual	Non-legume	0.11198
12	RYE FOR GRAIN OR SEED (BUSHELS)	Rye	Field Crops	bu	United States	269	8500	251342	258000	7189000	29.57	27.86	Annual	Non-legume	0.06271
12	SAFFLOWER (POUNDS)	Safflower	Field Crops	lbs	United States	10	2547	2914416	170200	208643000	1144.25	1225.87	Annual	Non-legume	0.0011198
12	SAFFLOWER (POUNDS)	Safflower	Field Crops	lbs	Utah	4	1634	845500	18000	17820000	517.44	990	Annual	Non-legume	0.0011198
12	Sorghum (Bu)	Sorghum (grain)	Field Crops	bu	Kansas	10	930	64455	2700000	199800000	69.31	74	Annual	Non-legume	0.06271
12	Sorghum (Bu)	Sorghum (grain)	Field Crops	bu	Missouri	6	432	28212	73000	7373000	65.31	101	Annual	Non-legume	0.06271
12	Sorghum (Bu)	Sorghum (grain)	Field Crops	bu	Texas	10	2874	151421	2250000	137250000	52.69	61	Annual	Non-legume	0.06271
12	SOYBEANS FOR BEANS (BUSHELS)	Soybean	Field Crops	bu	Illinois	111	9524	400216	9780000	547680000	42.02	56	Annual	Legume	0.067189
12	SOYBEANS FOR BEANS (BUSHELS)	Soybean	Field Crops	bu	Indiana	34	1239	49022	5490000	307440000	39.57	56	Annual	Legume	0.067189
12	SOYBEANS FOR BEANS (BUSHELS)	Soybean	Field Crops	bu	Iowa	299	15736	576200	9820000	505730000	36.62	51.5	Annual	Legume	0.067189
12	SOYBEANS FOR BEANS (BUSHELS)	Soybean	Field Crops	bu	Kansas	14	685	15054	3960000	142560000	21.98	36	Annual	Legume	0.067189
12	SOYBEANS FOR BEANS (BUSHELS)	Soybean	Field Crops	bu	Kentucky	8	276	8462	1750000	84000000	30.66	48	Annual	Legume	0.067189
12	SOYBEANS FOR BEANS (BUSHELS)	Soybean	Field Crops	bu	Maryland	14	1951	65005	505000	23230000	33.32	46	Annual	Legume	0.067189
12	SOYBEANS FOR BEANS (BUSHELS)	Soybean	Field Crops	bu	Michigan	85	9633	288524	2140000	92020000	29.95	43	Annual	Legume	0.067189
12	SOYBEANS FOR BEANS (BUSHELS)	Soybean	Field Crops	bu	Minnesota	153	11928	301283	7270000	305340000	25.26	42	Annual	Legume	0.067189
12	SOYBEANS FOR BEANS (BUSHELS)	Soybean	Field Crops	bu	Missouri	97	8030	271032	5600000	260400000	33.75	46.5	Annual	Legume	0.067189
12	SOYBEANS FOR BEANS (BUSHELS)	Soybean	Field Crops	bu	Nebraska	55	5577	229921	5350000	288900000	41.23	54	Annual	Legume	0.067189
12	SOYBEANS FOR BEANS (BUSHELS)	Soybean	Field Crops	bu	New York	123	7063	201548	327000	14715000	28.54	45	Annual	Legume	0.067189
12	SOYBEANS FOR BEANS (BUSHELS)	Soybean	Field Crops	bu	North Carolina	21	1912	61954	1730000	69200000	32.4	40	Annual	Legume	0.067189
12	SOYBEANS FOR BEANS (BUSHELS)	Soybean	Field Crops	bu	North Dakota	13	2011	38672	5870000	202515000	19.23	34.5	Annual	Legume	0.067189
12	SOYBEANS FOR BEANS (BUSHELS)	Soybean	Field Crops	bu	Ohio	122	6613	238475	4840000	254100000	36.06	52.5	Annual	Legume	0.067189
12	SOYBEANS FOR BEANS (BUSHELS)	Soybean	Field Crops	bu	Pennsylvania	93	5750	201311	605000	29645000	35.01	49	Annual	Legume	0.067189
12	SOYBEANS FOR BEANS (BUSHELS)	Soybean	Field Crops	bu	South Dakota	24	2792	79454	5110000	229950000	28.46	45	Annual	Legume	0.067189
12	SOYBEANS FOR BEANS (BUSHELS)	Soybean	Field Crops	bu	Tennessee	3	311	8023	1610000	74060000	25.8	46	Annual	Legume	0.067189
12	SOYBEANS FOR BEANS (BUSHELS)	Soybean	Field Crops	bu	Texas	4	1080	34521	140000	5390000	31.96	38.5	Annual	Legume	0.067189
12	SOYBEANS FOR BEANS (BUSHELS)	Soybean	Field Crops	bu	Wisconsin	145	5933	155952	1790000	78760000	26.29	44	Annual	Legume	0.067189
12	SUNFLOWER SEED, ALL (POUNDS)	Sunflower	Field Crops	lbs	Nebraska	3	714	810011	33500	45055000	1134.47	1344.93	Annual	Non-legume	0.0011198
12	SUNFLOWER SEED, ALL (POUNDS)	Sunflower	Field Crops	lbs	North Dakota	8	1368	1559402	650000	848600000	1139.91	1305.54	Annual	Non-legume	0.0011198
12	SUNFLOWER SEED, ALL (POUNDS)	Sunflower	Field Crops	lbs	South Dakota	5	2218	2659572	522000	876620000	1199.09	1679.35	Annual	Non-legume	0.0011198
12	WHEAT, ALL (BUSHELS)	Wheat (all)	Field Crops	bu	California	37	8025	365197	205000	17025000	45.51	83.05	Annual	Non-legume	0.067189
12	WHEAT, ALL (BUSHELS)	Wheat (all)	Field Crops	bu	Colorado	37	21509	678442	2358000	89812000	31.54	38.09	Annual	Non-legume	0.067189
12	WHEAT, ALL (BUSHELS)	Wheat (all)	Field Crops	bu	Georgia	5	53	1834	230000	11270000	34.6	49	Annual	Non-legume	0.067189
12	WHEAT, ALL (BUSHELS)	Wheat (all)	Field Crops	bu	Idaho	36	10268	372015	1196000	93717000	36.23	78.36	Annual	Non-legume	0.067189
12	WHEAT, ALL (BUSHELS)	Wheat (all)	Field Crops	bu	Illinois	42	2376	96747	670000	44890000	40.72	67	Annual	Non-legume	0.067189
12	WHEAT, ALL (BUSHELS)	Wheat (all)	Field Crops	bu	Indiana	10	192	6628	335000	25460000	34.52	76	Annual	Non-legume	0.067189
12	WHEAT, ALL (BUSHELS)	Wheat (all)	Field Crops	bu	Iowa	46	2202	82942	15000	735000	37.67	49	Annual	Non-legume	0.067189
12	WHEAT, ALL (BUSHELS)	Wheat (all)	Field Crops	bu	Kansas	45	12057	282313	8800000	246400000	23.41	28	Annual	Non-legume	0.067189
12	WHEAT, ALL (BUSHELS)	Wheat (all)	Field Crops	bu	Kentucky	5	81	3281	510000	36210000	40.51	71	Annual	Non-legume	0.067189
12	WHEAT, ALL (BUSHELS)	Wheat (all)	Field Crops	bu	Michigan	49	4805	238328	485000	35890000	49.6	74	Annual	Non-legume	0.067189
12	WHEAT, ALL (BUSHELS)	Wheat (all)	Field Crops	bu	Minnesota	50	4886	220498	1212000	66468000	45.13	54.84	Annual	Non-legume	0.067189
12	WHEAT, ALL (BUSHELS)	Wheat (all)	Field Crops	bu	Missouri	40	2999	98981	740000	42920000	33	58	Annual	Non-legume	0.067189
12	WHEAT, ALL (BUSHELS)	Wheat (all)	Field Crops	bu	Montana	71	62304	1784299	5650000	209470000	28.64	37.07	Annual	Non-legume	0.067189
12	WHEAT, ALL (BUSHELS)	Wheat (all)	Field Crops	bu	Nebraska	55	18646	613788	1450000	71050000	32.92	49	Annual	Non-legume	0.067189
12	WHEAT, ALL (BUSHELS)	Wheat (all)	Field Crops	bu	New Mexico	5	1836	48498	105000	2940000	26.42	28	Annual	Non-legume	0.067189
12	WHEAT, ALL (BUSHELS)	Wheat (all)	Field Crops	bu	New York	58	2806	81225	95000	5985000	28.95	63	Annual	Non-legume	0.067189
12	WHEAT, ALL (BUSHELS)	Wheat (all)	Field Crops	bu	North Carolina	24	2457	98804	770000	44660000	40.21	58	Annual	Non-legume	0.067189
12	WHEAT, ALL (BUSHELS)	Wheat (all)	Field Crops	bu	North Dakota	54	18194	467610	7490000	347068000	25.7	46.34	Annual	Non-legume	0.067189
12	WHEAT, ALL (BUSHELS)	Wheat (all)	Field Crops	bu	Ohio	58	2992	142792	545000	40330000	47.72	74	Annual	Non-legume	0.067189
12	WHEAT, ALL (BUSHELS)	Wheat (all)	Field Crops	bu	Oklahoma	8	2379	31377	2800000	47600000	13.19	17	Annual	Non-legume	0.067189
12	WHEAT, ALL (BUSHELS)	Wheat (all)	Field Crops	bu	Oregon	21	2890	155951	818000	44444000	53.96	54.33	Annual	Non-legume	0.067189
12	WHEAT, ALL (BUSHELS)	Wheat (all)	Field Crops	bu	Pennsylvania	40	2867	124279	150000	9750000	43.35	65	Annual	Non-legume	0.067189
12	WHEAT, ALL (BUSHELS)	Wheat (all)	Field Crops	bu	South Dakota	34	7591	219477	2364000	131260000	28.91	55.52	Annual	Non-legume	0.067189
12	WHEAT, ALL (BUSHELS)	Wheat (all)	Field Crops	bu	Texas	19	2412	72375	2250000	67500000	30.01	30	Annual	Non-legume	0.067189
12	WHEAT, ALL (BUSHELS)	Wheat (all)	Field Crops	bu	Utah	25	31693	509601	117000	5882000	16.08	50.27	Annual	Non-legume	0.067189
12	WHEAT, ALL (BUSHELS)	Wheat (all)	Field Crops	bu	Virginia	17	1772	79835	260000	17680000	45.05	68	Annual	Non-legume	0.067189
12	WHEAT, ALL (BUSHELS)	Wheat (all)	Field Crops	bu	Washington	21	2374	155234	2250000	108460000	65.39	48.2	Annual	Non-legume	0.067189
12	WHEAT, ALL (BUSHELS)	Wheat (all)	Field Crops	bu	Wisconsin	103	2804	124376	250000	16250000	44.36	65	Annual	Non-legume	0.067189
12	WHEAT, ALL (BUSHELS)	Wheat (all)	Field Crops	bu	Wyoming	32	27055	846130	125000	4750000	31.27	38	Annual	Non-legume	0.067189
12	WHEAT, DURUM FOR GRAIN OR	Wheat (durum)	Field Crops	bu	California	8	2868	124400	25000	2625000	43.38	105	Annual	Non-legume	0.067189
12	WHEAT, DURUM FOR GRAIN OR	Wheat (durum)	Field Crops	bu	Montana	7	3573	91238	430000	13330000	25.54	31	Annual	Non-legume	0.067189
12	WHEAT, DURUM FOR GRAIN OR	Wheat (durum)	Field Crops	bu	North Dakota	6	2382	50000	795000	28223000	20.99	35.5	Annual	Non-legume	0.067189
12	WHEAT, OTHER SPRING WHEAT (bu)	Wheat (spring)	Field Crops	bu	Colorado	6	4354	176700	7000	512000	40.58	73.14	Annual	Non-legume	0.067189
12	WHEAT, OTHER SPRING WHEAT (bu)	Wheat (spring)	Field Crops	bu	Idaho	21	5559	221003	550000	34580000	39.76	62.87	Annual	Non-legume	0.067189
12	WHEAT, OTHER SPRING WHEAT (bu)	Wheat (spring)	Field Crops	bu	Minnesota	40	3349	140523	1600000	64900000	41.96	40.56	Annual	Non-legume	0.067189
12	WHEAT, OTHER SPRING WHEAT (bu)	Wheat (spring)	Field Crops	bu	Montana	64	45124	1275429	2750000	104300000	28.26	37.93	Annual	Non-legume	0.067189
12	WHEAT, OTHER SPRING WHEAT (bu)	Wheat (spring)	Field Crops	bu	North Dakota	44	13715	359280	6200000	291650000	26.2	47.04	Annual	Non-legume	0.067189
12	WHEAT, OTHER SPRING WHEAT (bu)	Wheat (spring)	Field Crops	bu	South Dakota	26	3191	107195	1370000	71680000	33.59	52.32	Annual	Non-legume	0.067189
12	WHEAT, OTHER SPRING WHEAT (bu)	Wheat (spring)	Field Crops	bu	Washington	10	495	9989	610000	23180000	20.18	38	Annual	Non-legume	0.067189
12	Wheat, Winter (Bu)	Wheat (winter)	Field Crops	bu	California	21	3623	162327	180000	14400000	44.8	80	Annual	Non-legume	0.067189
12	Wheat, Winter (Bu)	Wheat (winter)	Field Crops	bu	Colorado	31	17155	501742	2350000	89300000	29.25	38	Annual	Non-legume	0.067189
12	Wheat, Winter (Bu)	Wheat (winter)	Field Crops	bu	Georgia	5	53	1834	230000	11270000	34.6	49	Annual	Non-legume	0.067189
12	Wheat, Winter (Bu)	Wheat (winter)	Field Crops	bu	Idaho	17	4709	151012	730000	58400000	32.07	80	Annual	Non-legume	0.067189
12	Wheat, Winter (Bu)	Wheat (winter)	Field Crops	bu	Illinois	42	2376	96747	670000	44890000	40.72	67	Annual	Non-legume	0.067189
12	Wheat, Winter (Bu)	Wheat (winter)	Field Crops	bu	Indiana	10	192	6628	335000	25460000	34.52	76	Annual	Non-legume	0.067189
12	Wheat, Winter (Bu)	Wheat (winter)	Field Crops	bu	Iowa	40	2085	79075	15000	735000	37.93	49	Annual	Non-legume	0.067189
12	Wheat, Winter (Bu)	Wheat (winter)	Field Crops	bu	Kansas	42	12048	282178	8800000	246400000	23.42	28	Annual	Non-legume	0.067189
12	Wheat, Winter (Bu)	Wheat (winter)	Field Crops	bu	Kentucky	5	81	3281	510000	36210000	40.51	71	Annual	Non-legume	0.067189
12	Wheat, Winter (Bu)	Wheat (winter)	Field Crops	bu	Minnesota	12	1537	79975	32000	1568000	52.03	49	Annual	Non-legume	0.067189
12	Wheat, Winter (Bu)	Wheat (winter)	Field Crops	bu	Missouri	40	2999	98981	740000	42920000	33	58	Annual	Non-legume	0.067189
12	Wheat, Winter (Bu)	Wheat (winter)	Field Crops	bu	Montana	29	13607	417632	2240000	91840000	30.69	41	Annual	Non-legume	0.067189
12	Wheat, Winter (Bu)	Wheat (winter)	Field Crops	bu	New York	53	2444	70209	95000	5985000	28.73	63	Annual	Non-legume	0.067189
12	Wheat, Winter (Bu)	Wheat (winter)	Field Crops	bu	North Carolina	24	2457	98804	770000	44660000	40.21	58	Annual	Non-legume	0.067189
12	Wheat, Winter (Bu)	Wheat (winter)	Field Crops	bu	North Dakota	7	2097	58330	555000	27195000	27.82	49	Annual	Non-legume	0.067189
12	Wheat, Winter (Bu)	Wheat (winter)	Field Crops	bu	Ohio	46	2343	113618	545000	40330000	48.49	74	Annual	Non-legume	0.067189
12	Wheat, Winter (Bu)	Wheat (winter)	Field Crops	bu	Oregon	13	1449	82751	740000	40700000	57.11	55	Annual	Non-legume	0.067189
12	Wheat, Winter (Bu)	Wheat (winter)	Field Crops	bu	Pennsylvania	36	2802	121679	150000	9750000	43.43	65	Annual	Non-legume	0.067189
12	Wheat, Winter (Bu)	Wheat (winter)	Field Crops	bu	South Dakota	12	4400	112282	1080000	59400000	25.52	55	Annual	Non-legume	0.067189
12	Wheat, Winter (Bu)	Wheat (winter)	Field Crops	bu	Texas	19	2412	72375	2250000	67500000	30.01	30	Annual	Non-legume	0.067189
12	Wheat, Winter (Bu)	Wheat (winter)	Field Crops	bu	Utah	25	31693	509601	109000	5450000	16.08	50	Annual	Non-legume	0.067189
12	Wheat, Winter (Bu)	Wheat (winter)	Field Crops	bu	Virginia	17	1772	79835	260000	17680000	45.05	68	Annual	Non-legume	0.067189
12	Wheat, Winter (Bu)	Wheat (winter)	Field Crops	bu	Washington	14	1879	145245	1640000	85280000	77.3	52	Annual	Non-legume	0.067189
12	Wheat, Winter (Bu)	Wheat (winter)	Field Crops	bu	Wisconsin	87	2481	116149	250000	16250000	46.82	65	Annual	Non-legume	0.067189
12	Wheat, Winter (Bu)	Wheat (winter)	Field Crops	bu	Wyoming	32	27055	846130	125000	4750000	31.27	38	Annual	Non-legume	0.067189
12	HAY, ALL DRY (TONS)	Hay (all)	Forage Crops	tons	Arizona	7	816	2332	300000	2410000	2.86	8.03	Perennial	NA	2.2396
12	HAY, ALL DRY (TONS)	Hay (all)	Forage Crops	tons	Arkansas	3	81	190	1225000	2458000	2.35	2.01	Perennial	NA	2.2396
12	HAY, ALL DRY (TONS)	Hay (all)	Forage Crops	tons	California	142	31218	111348	1375000	7388000	3.57	5.37	Perennial	NA	2.2396
12	HAY, ALL DRY (TONS)	Hay (all)	Forage Crops	tons	Colorado	59	20868	57453	1340000	3566000	2.75	2.66	Perennial	NA	2.2396
12	HAY, ALL DRY (TONS)	Hay (all)	Forage Crops	tons	Georgia	4	50	60	580000	1508000	1.2	2.6	Perennial	NA	2.2396
12	HAY, ALL DRY (TONS)	Hay (all)	Forage Crops	tons	Idaho	91	40485	90097	1390000	4881000	2.23	3.51	Perennial	NA	2.2396
12	HAY, ALL DRY (TONS)	Hay (all)	Forage Crops	tons	Illinois	67	3581	14173	520000	1755000	3.96	3.38	Perennial	NA	2.2396
12	HAY, ALL DRY (TONS)	Hay (all)	Forage Crops	tons	Indiana	153	5658	20292	600000	1950000	3.59	3.25	Perennial	NA	2.2396
12	HAY, ALL DRY (TONS)	Hay (all)	Forage Crops	tons	Iowa	276	13203	42784	1155000	3675000	3.24	3.18	Perennial	NA	2.2396
12	HAY, ALL DRY (TONS)	Hay (all)	Forage Crops	tons	Kansas	19	5372	12474	2300000	5000000	2.32	2.17	Perennial	NA	2.2396
12	HAY, ALL DRY (TONS)	Hay (all)	Forage Crops	tons	Kentucky	33	1301	3149	2265000	4761000	2.42	2.1	Perennial	NA	2.2396
12	HAY, ALL DRY (TONS)	Hay (all)	Forage Crops	tons	Maine	92	6980	15266	150000	233000	2.19	1.55	Perennial	NA	2.2396
12	HAY, ALL DRY (TONS)	Hay (all)	Forage Crops	tons	Maryland	27	1580	3582	195000	517000	2.27	2.65	Perennial	NA	2.2396
12	HAY, ALL DRY (TONS)	Hay (all)	Forage Crops	tons	Massachusetts	43	1509	3547	75000	129000	2.35	1.72	Perennial	NA	2.2396
12	HAY, ALL DRY (TONS)	Hay (all)	Forage Crops	tons	Michigan	103	5570	12708	980000	2570000	2.28	2.62	Perennial	NA	2.2396
12	HAY, ALL DRY (TONS)	Hay (all)	Forage Crops	tons	Minnesota	267	22190	71282	1910000	4486000	3.21	2.35	Perennial	NA	2.2396
12	HAY, ALL DRY (TONS)	Hay (all)	Forage Crops	tons	Missouri	45	3077	7045	3480000	7100000	2.29	2.04	Perennial	NA	2.2396
12	HAY, ALL DRY (TONS)	Hay (all)	Forage Crops	tons	Montana	43	16911	26204	2730000	5381000	1.55	1.97	Perennial	NA	2.2396
12	HAY, ALL DRY (TONS)	Hay (all)	Forage Crops	tons	Nebraska	65	8436	34649	2580000	6028000	4.11	2.34	Perennial	NA	2.2396
12	HAY, ALL DRY (TONS)	Hay (all)	Forage Crops	tons	Nevada	14	5065	22076	430000	1416000	4.36	3.29	Perennial	NA	2.2396
12	HAY, ALL DRY (TONS)	Hay (all)	Forage Crops	tons	New Hampshire	20	1159	1072	54000	94000	0.92	1.74	Perennial	NA	2.2396
12	HAY, ALL DRY (TONS)	Hay (all)	Forage Crops	tons	New Jersey	17	384	414	106000	261000	1.08	2.46	Perennial	NA	2.2396
12	HAY, ALL DRY (TONS)	Hay (all)	Forage Crops	tons	New Mexico	12	1876	6096	305000	1198000	3.25	3.93	Perennial	NA	2.2396
12	HAY, ALL DRY (TONS)	Hay (all)	Forage Crops	tons	New York	346	36407	97373	1370000	2698000	2.67	1.97	Perennial	NA	2.2396
12	HAY, ALL DRY (TONS)	Hay (all)	Forage Crops	tons	North Carolina	10	542	1158	830000	1996000	2.14	2.4	Perennial	NA	2.2396
12	HAY, ALL DRY (TONS)	Hay (all)	Forage Crops	tons	North Dakota	42	17284	36809	2700000	5460000	2.13	2.02	Perennial	NA	2.2396
12	HAY, ALL DRY (TONS)	Hay (all)	Forage Crops	tons	Ohio	250	12931	40098	960000	2710000	3.1	2.82	Perennial	NA	2.2396
12	HAY, ALL DRY (TONS)	Hay (all)	Forage Crops	tons	Oregon	103	34708	117478	1030000	3172000	3.38	3.08	Perennial	NA	2.2396
12	HAY, ALL DRY (TONS)	Hay (all)	Forage Crops	tons	Pennsylvania	320	22934	61808	1400000	3185000	2.7	2.28	Perennial	NA	2.2396
12	HAY, ALL DRY (TONS)	Hay (all)	Forage Crops	tons	South Carolina	8	126	260	270000	621000	2.06	2.3	Perennial	NA	2.2396
12	HAY, ALL DRY (TONS)	Hay (all)	Forage Crops	tons	South Dakota	43	12509	25174	3250000	6665000	2.01	2.05	Perennial	NA	2.2396
12	HAY, ALL DRY (TONS)	Hay (all)	Forage Crops	tons	Tennessee	9	549	1326	1766000	3893000	2.42	2.2	Perennial	NA	2.2396
12	HAY, ALL DRY (TONS)	Hay (all)	Forage Crops	tons	Texas	27	8199	34653	5440000	11746000	4.23	2.16	Perennial	NA	2.2396
12	HAY, ALL DRY (TONS)	Hay (all)	Forage Crops	tons	Utah	12	2275	6508	680000	2396000	2.86	3.52	Perennial	NA	2.2396
12	HAY, ALL DRY (TONS)	Hay (all)	Forage Crops	tons	Vermont	175	20026	45732	185000	311000	2.28	1.68	Perennial	NA	2.2396
12	HAY, ALL DRY (TONS)	Hay (all)	Forage Crops	tons	Virginia	35	5194	17377	1175000	2675000	3.35	2.28	Perennial	NA	2.2396
12	HAY, ALL DRY (TONS)	Hay (all)	Forage Crops	tons	Washington	84	6446	22140	870000	3234000	3.43	3.72	Perennial	NA	2.2396
12	HAY, ALL DRY (TONS)	Hay (all)	Forage Crops	tons	Wisconsin	609	44321	150933	1640000	4866000	3.41	2.97	Perennial	NA	2.2396
12	HAY, ALL DRY (TONS)	Hay (all)	Forage Crops	tons	Wyoming	14	4962	15997	1060000	2243000	3.22	2.12	Perennial	NA	2.2396
12	HAY, ALL OTHER DRY (TONS)	Hay (other)	Forage Crops	tons	Arkansas	3	81	190	1220000	2440000	2.35	2	Perennial	Non-legume	2.2396
12	HAY, ALL OTHER DRY (TONS)	Hay (other)	Forage Crops	tons	California	84	11347	27785	500000	1700000	2.45	3.4	Perennial	Non-legume	2.2396
12	HAY, ALL OTHER DRY (TONS)	Hay (other)	Forage Crops	tons	Colorado	20	5114	7475	600000	1050000	1.46	1.75	Perennial	Non-legume	2.2396
12	HAY, ALL OTHER DRY (TONS)	Hay (other)	Forage Crops	tons	Georgia	4	50	60	580000	1508000	1.2	2.6	Perennial	Non-legume	2.2396
12	HAY, ALL OTHER DRY (TONS)	Hay (other)	Forage Crops	tons	Idaho	14	1420	2677	300000	630000	1.89	2.1	Perennial	Non-legume	2.2396
12	HAY, ALL OTHER DRY (TONS)	Hay (other)	Forage Crops	tons	Illinois	18	715	2127	250000	675000	2.97	2.7	Perennial	Non-legume	2.2396
12	HAY, ALL OTHER DRY (TONS)	Hay (other)	Forage Crops	tons	Indiana	40	1403	3972	360000	990000	2.83	2.75	Perennial	Non-legume	2.2396
12	HAY, ALL OTHER DRY (TONS)	Hay (other)	Forage Crops	tons	Kentucky	22	968	2345	2100000	4200000	2.42	2	Perennial	Non-legume	2.2396
12	HAY, ALL OTHER DRY (TONS)	Hay (other)	Forage Crops	tons	Maryland	15	1180	2165	160000	384000	1.83	2.4	Perennial	Non-legume	2.2396
12	HAY, ALL OTHER DRY (TONS)	Hay (other)	Forage Crops	tons	Massachusetts	40	1155	2955	65000	111000	2.56	1.71	Perennial	Non-legume	2.2396
12	HAY, ALL OTHER DRY (TONS)	Hay (other)	Forage Crops	tons	Michigan	53	3114	6622	340000	714000	2.13	2.1	Perennial	Non-legume	2.2396
12	HAY, ALL OTHER DRY (TONS)	Hay (other)	Forage Crops	tons	Minnesota	106	7213	18703	810000	1296000	2.59	1.6	Perennial	Non-legume	2.2396
12	HAY, ALL OTHER DRY (TONS)	Hay (other)	Forage Crops	tons	Missouri	36	2605	6113	3200000	6400000	2.35	2	Perennial	Non-legume	2.2396
12	HAY, ALL OTHER DRY (TONS)	Hay (other)	Forage Crops	tons	Montana	23	4063	5239	880000	1496000	1.29	1.7	Perennial	Non-legume	2.2396
12	HAY, ALL OTHER DRY (TONS)	Hay (other)	Forage Crops	tons	Nebraska	10	510	1732	1750000	2625000	3.4	1.5	Perennial	Non-legume	2.2396
12	HAY, ALL OTHER DRY (TONS)	Hay (other)	Forage Crops	tons	New Jersey	17	384	414	92000	212000	1.08	2.3	Perennial	Non-legume	2.2396
12	HAY, ALL OTHER DRY (TONS)	Hay (other)	Forage Crops	tons	New York	272	30043	80657	1080000	1944000	2.68	1.8	Perennial	Non-legume	2.2396
12	HAY, ALL OTHER DRY (TONS)	Hay (other)	Forage Crops	tons	North Dakota	15	2196	6602	1050000	1995000	3.01	1.9	Perennial	Non-legume	2.2396
12	HAY, ALL OTHER DRY (TONS)	Hay (other)	Forage Crops	tons	Ohio	140	6007	15600	650000	1625000	2.6	2.5	Perennial	Non-legume	2.2396
12	HAY, ALL OTHER DRY (TONS)	Hay (other)	Forage Crops	tons	Oregon	54	11725	25826	680000	1632000	2.2	2.4	Perennial	Non-legume	2.2396
12	HAY, ALL OTHER DRY (TONS)	Hay (other)	Forage Crops	tons	Pennsylvania	180	14714	36927	1050000	2205000	2.51	2.1	Perennial	Non-legume	2.2396
12	HAY, ALL OTHER DRY (TONS)	Hay (other)	Forage Crops	tons	South Carolina	8	126	260	270000	621000	2.06	2.3	Perennial	Non-legume	2.2396
12	HAY, ALL OTHER DRY (TONS)	Hay (other)	Forage Crops	tons	South Dakota	17	2308	3424	1350000	2295000	1.48	1.7	Perennial	Non-legume	2.2396
12	HAY, ALL OTHER DRY (TONS)	Hay (other)	Forage Crops	tons	Tennessee	9	549	1326	1750000	3850000	2.42	2.2	Perennial	Non-legume	2.2396
12	HAY, ALL OTHER DRY (TONS)	Hay (other)	Forage Crops	tons	Texas	18	3829	8349	5300000	11130000	2.18	2.1	Perennial	Non-legume	2.2396
12	HAY, ALL OTHER DRY (TONS)	Hay (other)	Forage Crops	tons	Utah	4	241	333	160000	368000	1.38	2.3	Perennial	Non-legume	2.2396
12	HAY, ALL OTHER DRY (TONS)	Hay (other)	Forage Crops	tons	Vermont	158	17958	40926	150000	255000	2.28	1.7	Perennial	Non-legume	2.2396
12	HAY, ALL OTHER DRY (TONS)	Hay (other)	Forage Crops	tons	Virginia	32	4894	16495	1100000	2420000	3.37	2.2	Perennial	Non-legume	2.2396
12	HAY, ALL OTHER DRY (TONS)	Hay (other)	Forage Crops	tons	Washington	58	3712	7586	450000	1260000	2.04	2.8	Perennial	Non-legume	2.2396
12	HAY, ALL OTHER DRY (TONS)	Hay (other)	Forage Crops	tons	Wisconsin	226	14954	43636	390000	741000	2.92	1.9	Perennial	Non-legume	2.2396
12	HAY, ALL OTHER DRY (TONS)	Hay (other)	Forage Crops	tons	Wyoming	11	1734	2728	570000	969000	1.57	1.7	Perennial	Non-legume	2.2396
12	Hay and alfalfa mixtures (Tons)	Hay & alfalfa mix	Forage Crops	tons	California	77	19871	83563	875000	5688000	4.21	6.5	Perennial	Legume	2.2396
12	Hay and alfalfa mixtures (Tons)	Hay & alfalfa mix	Forage Crops	tons	Colorado	45	15754	49978	740000	2516000	3.17	3.4	Perennial	Legume	2.2396
12	Hay and alfalfa mixtures (Tons)	Hay & alfalfa mix	Forage Crops	tons	Idaho	82	39065	87420	1090000	4251000	2.24	3.9	Perennial	Legume	2.2396
12	Hay and alfalfa mixtures (Tons)	Hay & alfalfa mix	Forage Crops	tons	Illinois	53	2866	12046	270000	1080000	4.2	4	Perennial	Legume	2.2396
12	Hay and alfalfa mixtures (Tons)	Hay & alfalfa mix	Forage Crops	tons	Indiana	124	4255	16320	240000	960000	3.84	4	Perennial	Legume	2.2396
12	Hay and alfalfa mixtures (Tons)	Hay & alfalfa mix	Forage Crops	tons	Iowa	200	8652	28631	810000	2916000	3.31	3.6	Perennial	Legume	2.2396
12	Hay and alfalfa mixtures (Tons)	Hay & alfalfa mix	Forage Crops	tons	Kentucky	12	333	804	165000	561000	2.41	3.4	Perennial	Legume	2.2396
12	Hay and alfalfa mixtures (Tons)	Hay & alfalfa mix	Forage Crops	tons	Maryland	13	400	1417	35000	133000	3.54	3.8	Perennial	Legume	2.2396
12	Hay and alfalfa mixtures (Tons)	Hay & alfalfa mix	Forage Crops	tons	Massachusetts	5	354	592	10000	18000	1.67	1.8	Perennial	Legume	2.2396
12	Hay and alfalfa mixtures (Tons)	Hay & alfalfa mix	Forage Crops	tons	Michigan	61	2456	6086	640000	1856000	2.48	2.9	Perennial	Legume	2.2396
12	Hay and alfalfa mixtures (Tons)	Hay & alfalfa mix	Forage Crops	tons	Minnesota	185	14977	52579	1100000	3190000	3.51	2.9	Perennial	Legume	2.2396
12	Hay and alfalfa mixtures (Tons)	Hay & alfalfa mix	Forage Crops	tons	Missouri	11	472	932	280000	700000	1.97	2.5	Perennial	Legume	2.2396
12	Hay and alfalfa mixtures (Tons)	Hay & alfalfa mix	Forage Crops	tons	Montana	34	12848	20965	1850000	3885000	1.63	2.1	Perennial	Legume	2.2396
12	Hay and alfalfa mixtures (Tons)	Hay & alfalfa mix	Forage Crops	tons	Nebraska	60	7926	32917	830000	3403000	4.15	4.1	Perennial	Legume	2.2396
12	Hay and alfalfa mixtures (Tons)	Hay & alfalfa mix	Forage Crops	tons	Nevada	14	5065	22076	280000	1176000	4.36	4.2	Perennial	Legume	2.2396
12	Hay and alfalfa mixtures (Tons)	Hay & alfalfa mix	Forage Crops	tons	New York	102	6364	16716	290000	754000	2.63	2.6	Perennial	Legume	2.2396
12	Hay and alfalfa mixtures (Tons)	Hay & alfalfa mix	Forage Crops	tons	North Dakota	39	15088	30207	1650000	3465000	2	2.1	Perennial	Legume	2.2396
12	Hay and alfalfa mixtures (Tons)	Hay & alfalfa mix	Forage Crops	tons	Ohio	132	6924	24498	310000	1085000	3.54	3.5	Perennial	Legume	2.2396
12	Hay and alfalfa mixtures (Tons)	Hay & alfalfa mix	Forage Crops	tons	Oregon	63	22983	91652	350000	1540000	3.99	4.4	Perennial	Legume	2.2396
12	Hay and alfalfa mixtures (Tons)	Hay & alfalfa mix	Forage Crops	tons	Pennsylvania	166	8220	24881	350000	980000	3.03	2.8	Perennial	Legume	2.2396
12	Hay and alfalfa mixtures (Tons)	Hay & alfalfa mix	Forage Crops	tons	South Dakota	34	10201	21750	1900000	1540000	2.13	0.81	Perennial	Legume	2.2396
12	Hay and alfalfa mixtures (Tons)	Hay & alfalfa mix	Forage Crops	tons	Texas	9	4370	26304	140000	616000	6.02	4.4	Perennial	Legume	2.2396
12	Hay and alfalfa mixtures (Tons)	Hay & alfalfa mix	Forage Crops	tons	Utah	11	2034	6175	520000	2028000	3.04	3.9	Perennial	Legume	2.2396
12	Hay and alfalfa mixtures (Tons)	Hay & alfalfa mix	Forage Crops	tons	Vermont	25	2068	4806	35000	56000	2.32	1.6	Perennial	Legume	2.2396
12	Hay and alfalfa mixtures (Tons)	Hay & alfalfa mix	Forage Crops	tons	Virginia	8	300	882	75000	255000	2.94	3.4	Perennial	Legume	2.2396
12	Hay and alfalfa mixtures (Tons)	Hay & alfalfa mix	Forage Crops	tons	Washington	32	2734	14554	420000	1974000	5.32	4.7	Perennial	Legume	2.2396
12	Hay and alfalfa mixtures (Tons)	Hay & alfalfa mix	Forage Crops	tons	Wisconsin	444	29367	107297	1250000	4125000	3.65	3.3	Perennial	Legume	2.2396
12	Hay and alfalfa mixtures (Tons)	Hay & alfalfa mix	Forage Crops	tons	Wyoming	10	3228	13269	490000	4125000	4.11	8.42	Perennial	Legume	2.2396
12	HAYLAGE, OTHER SILAGE OR GREENCHOP (TONS)	Haylage	Forage Crops	tons	California	50	12985	131869	1560000	8883000	10.16	5.69	Perennial	NA	2.2396
12	HAYLAGE, OTHER SILAGE OR GREENCHOP (TONS)	Haylage	Forage Crops	tons	Idaho	4	603	4119	1460000	5524000	6.83	3.78	Perennial	NA	2.2396
12	HAYLAGE, OTHER SILAGE OR GREENCHOP (TONS)	Haylage	Forage Crops	tons	Illinois	7	465	2748	540000	1909000	5.91	3.54	Perennial	NA	2.2396
12	HAYLAGE, OTHER SILAGE OR GREENCHOP (TONS)	Haylage	Forage Crops	tons	Iowa	61	2880	14875	1220000	4135000	5.16	3.39	Perennial	NA	2.2396
12	HAYLAGE, OTHER SILAGE OR GREENCHOP (TONS)	Haylage	Forage Crops	tons	Michigan	18	819	5178	1210000	3719000	6.32	3.07	Perennial	NA	2.2396
12	HAYLAGE, OTHER SILAGE OR GREENCHOP (TONS)	Haylage	Forage Crops	tons	Minnesota	67	6571	28303	2210000	5657000	4.31	2.56	Perennial	NA	2.2396
12	HAYLAGE, OTHER SILAGE OR GREENCHOP (TONS)	Haylage	Forage Crops	tons	Missouri	6	507	2270	3570000	7319000	4.48	2.05	Perennial	NA	2.2396
12	HAYLAGE, OTHER SILAGE OR GREENCHOP (TONS)	Haylage	Forage Crops	tons	New York	193	20498	77781	1803000	4720000	3.79	2.62	Perennial	NA	2.2396
12	HAYLAGE, OTHER SILAGE OR GREENCHOP (TONS)	Haylage	Forage Crops	tons	Ohio	89	4562	25866	1030000	3044000	5.67	2.96	Perennial	NA	2.2396
12	HAYLAGE, OTHER SILAGE OR GREENCHOP (TONS)	Haylage	Forage Crops	tons	Pennsylvania	150	9898	40652	1720000	4562000	4.11	2.65	Perennial	NA	2.2396
12	HAYLAGE, OTHER SILAGE OR GREENCHOP (TONS)	Haylage	Forage Crops	tons	South Dakota	6	1546	8645	3280000	6859000	5.59	2.09	Perennial	NA	2.2396
12	HAYLAGE, OTHER SILAGE OR GREENCHOP (TONS)	Haylage	Forage Crops	tons	Texas	6	1020	8286	5545000	12178000	8.12	2.2	Perennial	NA	2.2396
12	HAYLAGE, OTHER SILAGE OR GREENCHOP (TONS)	Haylage	Forage Crops	tons	Vermont	95	15249	76671	290000	751000	5.03	2.59	Perennial	NA	2.2396
12	HAYLAGE, OTHER SILAGE OR GREENCHOP (TONS)	Haylage	Forage Crops	tons	Washington	45	5559	41483	930000	3609000	7.46	3.88	Perennial	NA	2.2396
12	HAYLAGE, OTHER SILAGE OR GREENCHOP (TONS)	Haylage	Forage Crops	tons	Wisconsin	232	22107	118972	2700000	9570000	5.38	3.54	Perennial	NA	2.2396
12	Corn Silage (Tons)	Maize (silage)	Forage Crops	tons	California	15	3650	82297	420000	10920000	22.55	26	Annual	Non-legume	2.2396
12	Corn Silage (Tons)	Maize (silage)	Forage Crops	tons	Colorado	3	865	18858	110000	2750000	21.8	25	Annual	Non-legume	2.2396
12	Corn Silage (Tons)	Maize (silage)	Forage Crops	tons	Idaho	4	1459	30832	235000	6580000	21.13	28	Annual	Non-legume	2.2396
12	Corn Silage (Tons)	Maize (silage)	Forage Crops	tons	Illinois	5	44	817	80000	1760000	18.57	22	Annual	Non-legume	2.2396
12	Corn Silage (Tons)	Maize (silage)	Forage Crops	tons	Indiana	88	1109	20320	100000	2200000	18.32	22	Annual	Non-legume	2.2396
12	Corn Silage (Tons)	Maize (silage)	Forage Crops	tons	Iowa	52	662	11122	310000	6200000	16.8	20	Annual	Non-legume	2.2396
12	Corn Silage (Tons)	Maize (silage)	Forage Crops	tons	Kentucky	10	154	2330	75000	1575000	15.13	21	Annual	Non-legume	2.2396
12	Corn Silage (Tons)	Maize (silage)	Forage Crops	tons	Maine	7	290	4064	27000	500000	14.01	18.52	Annual	Non-legume	2.2396
12	Corn Silage (Tons)	Maize (silage)	Forage Crops	tons	Michigan	26	487	5920	320000	6560000	12.16	20.5	Annual	Non-legume	2.2396
12	Corn Silage (Tons)	Maize (silage)	Forage Crops	tons	Minnesota	61	2882	42145	500000	9000000	14.62	18	Annual	Non-legume	2.2396
12	Corn Silage (Tons)	Maize (silage)	Forage Crops	tons	Missouri	13	275	3485	80000	1440000	12.67	18	Annual	Non-legume	2.2396
12	Corn Silage (Tons)	Maize (silage)	Forage Crops	tons	Nebraska	4	276	4422	260000	5460000	16.02	21	Annual	Non-legume	2.2396
12	Corn Silage (Tons)	Maize (silage)	Forage Crops	tons	Nevada	3	6	72	3000	60000	12	20	Annual	Non-legume	2.2396
12	Corn Silage (Tons)	Maize (silage)	Forage Crops	tons	New York	143	5259	72576	450000	8100000	13.8	18	Annual	Non-legume	2.2396
12	Corn Silage (Tons)	Maize (silage)	Forage Crops	tons	North Carolina	3	84	1122	50000	950000	13.36	19	Annual	Non-legume	2.2396
12	Corn Silage (Tons)	Maize (silage)	Forage Crops	tons	Ohio	95	1569	24846	190000	3895000	15.84	20.5	Annual	Non-legume	2.2396
12	Corn Silage (Tons)	Maize (silage)	Forage Crops	tons	Oregon	8	724	12358	40000	1000000	17.07	25	Annual	Non-legume	2.2396
12	Corn Silage (Tons)	Maize (silage)	Forage Crops	tons	Pennsylvania	152	2939	50177	410000	8200000	17.07	20	Annual	Non-legume	2.2396
12	Corn Silage (Tons)	Maize (silage)	Forage Crops	tons	Texas	5	2685	37902	210000	4620000	14.12	22	Annual	Non-legume	2.2396
12	Corn Silage (Tons)	Maize (silage)	Forage Crops	tons	Vermont	8	457	7790	85000	1530000	17.05	18	Annual	Non-legume	2.2396
12	Corn Silage (Tons)	Maize (silage)	Forage Crops	tons	Virginia	7	201	3086	125000	2438000	15.35	19.5	Annual	Non-legume	2.2396
12	Corn Silage (Tons)	Maize (silage)	Forage Crops	tons	Washington	10	562	11503	105000	2940000	20.47	28	Annual	Non-legume	2.2396
12	Corn Silage (Tons)	Maize (silage)	Forage Crops	tons	Wisconsin	224	7823	105190	850000	15725000	13.45	18.5	Annual	Non-legume	2.2396
12	Sorghum Silage (bu)	Sorghum (silage)	Forage Crops	tons	Illinois	4	78	1260	1000	18000	16.15	18	Annual	Non-legume	2.2396
12	Sorghum Silage (bu)	Sorghum (silage)	Forage Crops	tons	Missouri	3	57	640	10000	170000	11.23	17	Annual	Non-legume	2.2396
12	Sorghum Silage (bu)	Sorghum (silage)	Forage Crops	tons	New Mexico	8	2914	24769	33000	429000	8.5	13	Annual	Non-legume	2.2396
12	Sorghum Silage (bu)	Sorghum (silage)	Forage Crops	tons	Texas	8	6480	75495	100000	1400000	11.65	14	Annual	Non-legume	2.2396
7	ALMONDS (POUNDS)	Almond	Fruit & Tree Crops	lbs	California	99	6162	7611429	870000	1870000000	1235.22	2149.43	Perennial	Non-legume	0.0011198
8	APPLES, ALL	Apple	Fruit & Tree Crops	lbs	California	245	3030	39077555	15000	240000000	12896.88	16000	Perennial	Non-legume	0.0011198
8	APPLES, ALL	Apple	Fruit & Tree Crops	lbs	Colorado	17	195	3529099	1200	8900000	18097.94	7416.67	Perennial	Non-legume	0.0011198
8	APPLES, ALL	Apple	Fruit & Tree Crops	lbs	Idaho	9	6	10550	2400	63300000	1758.33	26375	Perennial	Non-legume	0.0011198
8	APPLES, ALL	Apple	Fruit & Tree Crops	lbs	Maine	27	144	789593	2700	38000000	5483.28	14074.07	Perennial	Non-legume	0.0011198
8	APPLES, ALL	Apple	Fruit & Tree Crops	lbs	Maryland	7	10	36303	1800	41400000	3630.3	23000	Perennial	Non-legume	0.0011198
8	APPLES, ALL	Apple	Fruit & Tree Crops	lbs	Massachusetts	6	22	49527	3100	43300000	2251.23	13967.74	Perennial	Non-legume	0.0011198
8	APPLES, ALL	Apple	Fruit & Tree Crops	lbs	Minnesota	28	114	440766	2600	25000000	3866.37	9615.38	Perennial	Non-legume	0.0011198
8	APPLES, ALL	Apple	Fruit & Tree Crops	lbs	New Hampshire	11	10	10754	1300	16900000	1075.4	13000	Perennial	Non-legume	0.0011198
8	APPLES, ALL	Apple	Fruit & Tree Crops	lbs	New York	24	161	2890179	40000	1295000000	17951.42	32375	Perennial	Non-legume	0.0011198
8	APPLES, ALL	Apple	Fruit & Tree Crops	lbs	North Carolina	11	13	48098	6000	125000000	3699.85	20833.33	Perennial	Non-legume	0.0011198
8	APPLES, ALL	Apple	Fruit & Tree Crops	lbs	Ohio	3	1	24032	3600	44000000	24032	12222.22	Perennial	Non-legume	0.0011198
8	APPLES, ALL	Apple	Fruit & Tree Crops	lbs	Oregon	71	273	4130419	5100	155000000	15129.74	30392.16	Perennial	Non-legume	0.0011198
8	APPLES, ALL	Apple	Fruit & Tree Crops	lbs	Utah	5	12	234214	1300	23000000	19517.83	17692.31	Perennial	Non-legume	0.0011198
8	APPLES, ALL	Apple	Fruit & Tree Crops	lbs	Virginia	9	17	39669	10400	195000000	2333.47	18750	Perennial	Non-legume	0.0011198
8	APPLES, ALL	Apple	Fruit & Tree Crops	lbs	Washington	221	11173	428742904	148000	7300000000	38373.12	49324.32	Perennial	Non-legume	0.0011198
8	APPLES, ALL	Apple	Fruit & Tree Crops	lbs	Wisconsin	47	107	441018	4000	54000000	4121.66	13500	Perennial	Non-legume	0.0011198
7	BLACKBERRIES AND DEWBERRIES (POUNDS)	Blackberry	Fruit & Tree Crops	lbs	Oregon	19	60	261476	6100	45490000	4357.93	7457.38	Perennial	Non-legume	0.0011198
7	BLUEBERRIES, FRESH (POUNDS)	Blueberry	Fruit & Tree Crops	lbs	Arkansas	8	6	5348	230	620000	891.33	2695.65	Perennial	Non-legume	0.0011198
7	BLUEBERRIES, FRESH (POUNDS)	Blueberry	Fruit & Tree Crops	lbs	California	63	941	8324005	4800	57100000	8845.91	11895.83	Perennial	Non-legume	0.0011198
7	BLUEBERRIES, FRESH (POUNDS)	Blueberry	Fruit & Tree Crops	lbs	Florida	39	299	1116254	4300	20400000	3733.29	4744.19	Perennial	Non-legume	0.0011198
7	BLUEBERRIES, FRESH (POUNDS)	Blueberry	Fruit & Tree Crops	lbs	Georgia	26	263	911139	16600	98000000	3464.41	5903.61	Perennial	Non-legume	0.0011198
7	BLUEBERRIES, FRESH (POUNDS)	Blueberry	Fruit & Tree Crops	lbs	New Jersey	10	131	512036	9300	55610000	3908.67	5979.57	Perennial	Non-legume	0.0011198
7	BLUEBERRIES, FRESH (POUNDS)	Blueberry	Fruit & Tree Crops	lbs	New York	28	88	187459	700	1640000	2130.22	2342.86	Perennial	Non-legume	0.0011198
7	BLUEBERRIES, FRESH (POUNDS)	Blueberry	Fruit & Tree Crops	lbs	North Carolina	28	92	307567	6900	48800000	3343.12	7072.46	Perennial	Non-legume	0.0011198
7	BLUEBERRIES, FRESH (POUNDS)	Blueberry	Fruit & Tree Crops	lbs	Oregon	58	218	822829	9000	87300000	3774.44	9700	Perennial	Non-legume	0.0011198
7	BLUEBERRIES, FRESH (POUNDS)	Blueberry	Fruit & Tree Crops	lbs	Washington	56	1255	5237271	9100	94600000	4173.12	10395.6	Perennial	Non-legume	0.0011198
7	BLUEBERRIES, WILD (POUNDS)	Blueberry (wild)	Fruit & Tree Crops	lbs	Maine	46	397	398485	22800	104400000	1003.74	4578.95	Perennial	Non-legume	0.0011198
5	CANTALOUPES AND MUSKMELONS (CWT)	Cantaloupe	Fruit & Tree Crops	cwt	California	93	782	181026	46500	12195000	231.49	262.26	Perennial	Non-legume	0.11198
5	CANTALOUPES AND MUSKMELONS (CWT)	Cantaloupe	Fruit & Tree Crops	cwt	Georgia	12	11	887	3300	396000	80.64	120	Perennial	Non-legume	0.11198
5	CANTALOUPES AND MUSKMELONS (CWT)	Cantaloupe	Fruit & Tree Crops	cwt	Indiana	7	1	24	1800	396000	24	220	Perennial	Non-legume	0.11198
5	CANTALOUPES AND MUSKMELONS (CWT)	Cantaloupe	Fruit & Tree Crops	cwt	Maryland	9	4	292	600	77000	73	128.33	Perennial	Non-legume	0.11198
5	CANTALOUPES AND MUSKMELONS (CWT)	Cantaloupe	Fruit & Tree Crops	cwt	Pennsylvania	12	3	373	1200	144000	124.33	120	Perennial	Non-legume	0.11198
5	CANTALOUPES AND MUSKMELONS (CWT)	Cantaloupe	Fruit & Tree Crops	cwt	Texas	9	6	291	2750	364000	48.5	132.36	Perennial	Non-legume	0.11198
5	CANTALOUPES AND MUSKMELONS (CWT)	Cantaloupe	Fruit & Tree Crops	cwt	United States	375	1174	242207	77650	18651000	206.31	240.19	Perennial	Non-legume	0.11198
7	CHERRIES, SWEET (TONS)	Cherry	Fruit & Tree Crops	tons	California	38	300	246	33000	33200	0.82	1.01	Perennial	Non-legume	2.2396
7	CHERRIES, SWEET (TONS)	Cherry	Fruit & Tree Crops	tons	Washington	80	1409	8168	35000	237000	5.8	6.77	Perennial	Non-legume	2.2396
7	CHERRIES, TART (POUNDS)	Cherry (tart)	Fruit & Tree Crops	tons	Oregon	4	2	1290	650	2400000	0.32	1.85	Perennial	Non-legume	2.2396
7	CRANBERRIES (BARRELS)	Cranberry	Fruit & Tree Crops	barrels	Massachusetts	11	87	6641	12400	2070000	76.33	166.94	Perennial	Non-legume	0.11198
7	CRANBERRIES (BARRELS)	Cranberry	Fruit & Tree Crops	barrels	Wisconsin	9	177	11760	20700	5022000	66.44	242.61	Perennial	Non-legume	0.11198
7	DATES (TONS)	Dates	Fruit & Tree Crops	tons	California	23	707	2265	8200	29000	3.2	3.54	Perennial	Non-legume	2.2396
7	FIGS (TONS)	Fig	Fruit & Tree Crops	tons	California	86	1219	2281	7000	31700	1.87	4.53	Perennial	Non-legume	2.2396
7	GRAPEFRUIT (TONS)	Grapefruit	Fruit & Tree Crops	tons	California	116	1096	11000	9800	154000	10.04	15.71	Perennial	Non-legume	2.2396
7	GRAPEFRUIT (TONS)	Grapefruit	Fruit & Tree Crops	tons	Florida	7	58	611	43100	665000	10.53	15.43	Perennial	Non-legume	2.2396
7	GRAPEFRUIT (TONS)	Grapefruit	Fruit & Tree Crops	tons	Texas	7	188	2597	16600	228000	13.81	13.73	Perennial	Non-legume	2.2396
10	Grapes	Grapes	Fruit & Tree Crops	tons	California	533	23324	87306	865000	6822000	3.74	7.89	Perennial	Non-legume	2.2396
10	Grapes	Grapes	Fruit & Tree Crops	tons	Georgia	16	13	4	1600	4000	0.31	2.5	Perennial	Non-legume	2.2396
10	Grapes	Grapes	Fruit & Tree Crops	tons	Michigan	9	21	2	13600	63300	0.1	4.65	Perennial	Non-legume	2.2396
10	Grapes	Grapes	Fruit & Tree Crops	tons	New York	22	183	716	37000	188000	3.91	5.08	Perennial	Non-legume	2.2396
10	Grapes	Grapes	Fruit & Tree Crops	tons	North Carolina	4	29	18	2300	6000	0.62	2.61	Perennial	Non-legume	2.2396
10	Grapes	Grapes	Fruit & Tree Crops	tons	Oregon	55	1165	3311	19000	58000	2.84	3.05	Perennial	Non-legume	2.2396
10	Grapes	Grapes	Fruit & Tree Crops	tons	Washington	71	2337	13561	72000	512000	5.8	7.11	Perennial	Non-legume	2.2396
7	HAZELNUTS/FILBERTS (TONS)	Hazelnut	Fruit & Tree Crops	tons	Oregon	7	182	133	30000	36000	0.73	1.2	Perennial	Non-legume	2.2396
7	LEMONS (TONS)	Lemon	Fruit & Tree Crops	tons	California	195	2118	26910	46000	752000	12.71	16.35	Perennial	Non-legume	2.2396
7	ORANGES, NAVEL (TONS)	Orange	Fruit & Tree Crops	tons	California	147	3214	20071	130000	1548000	6.24	11.91	Perennial	Non-legume	2.2396
7	ORANGES, VALENCIA (TONS)	Orange	Fruit & Tree Crops	tons	California	151	1670	17435	36000	428000	10.44	11.89	Perennial	Non-legume	2.2396
7	ORANGES, VALENCIA (TONS)	Orange	Fruit & Tree Crops	tons	United States	168	3134	29768	271200	2761000	9.5	10.18	Perennial	Non-legume	2.2396
7	PEACHES, ALL (TONS)	Peach	Fruit & Tree Crops	tons	Arkansas	3	2	12	650	650	6	1	Perennial	Non-legume	2.2396
7	PEACHES, ALL (TONS)	Peach	Fruit & Tree Crops	tons	California	142	1649	12667	44000	620000	7.68	14.09	Perennial	Non-legume	2.2396
7	PEACHES, ALL (TONS)	Peach	Fruit & Tree Crops	tons	Georgia	4	1	4	10900	35500	4	3.26	Perennial	Non-legume	2.2396
7	PEACHES, ALL (TONS)	Peach	Fruit & Tree Crops	tons	Pennsylvania	9	14	5	4000	14940	0.36	3.74	Perennial	Non-legume	2.2396
7	PEACHES, ALL (TONS)	Peach	Fruit & Tree Crops	tons	Texas	7	2	3	3100	3800	1.5	1.23	Perennial	Non-legume	2.2396
7	PEACHES, ALL (TONS)	Peach	Fruit & Tree Crops	tons	United States	295	2794	17474	102640	852839	6.25	8.31	Perennial	Non-legume	2.2396
7	PEACHES, ALL (TONS)	Peach	Fruit & Tree Crops	tons	Utah	4	1	1	1300	6500	1	5	Perennial	Non-legume	2.2396
7	PEACHES, ALL (TONS)	Peach	Fruit & Tree Crops	tons	Washington	36	269	2763	2400	12500	10.27	5.21	Perennial	Non-legume	2.2396
7	PEARS, ALL (TONS)	Pear	Fruit & Tree Crops	tons	California	87	665	4197	11100	189000	6.31	17.03	Perennial	Non-legume	2.2396
7	PEARS, ALL (TONS)	Pear	Fruit & Tree Crops	tons	Michigan	4	1	1	700	2720	1	3.89	Perennial	Non-legume	2.2396
7	PEARS, ALL (TONS)	Pear	Fruit & Tree Crops	tons	New York	4	4	1	1000	5350	0.25	5.35	Perennial	Non-legume	2.2396
7	PEARS, ALL (TONS)	Pear	Fruit & Tree Crops	tons	Oregon	33	261	2071	14400	216000	7.93	15	Perennial	Non-legume	2.2396
7	PEARS, ALL (TONS)	Pear	Fruit & Tree Crops	tons	Washington	118	1745	27209	21300	416000	15.59	19.53	Perennial	Non-legume	2.2396
7	PISTACHIOS (POUNDS)	Pistachio	Fruit & Tree Crops	lbs	United States	18	3218	6246931	221000	514930000	1941.25	2330	Perennial	Non-legume	0.0011198
7	PLUMS/PRUNES (TONS)	Plum/prune	Fruit & Tree Crops	tons	California	128	2320	9588	18000	113000	4.13	6.28	Perennial	Non-legume	2.2396
7	PLUMS/PRUNES (TONS)	Plum/prune	Fruit & Tree Crops	tons	Oregon	31	86	90	1300	7800	1.05	6	Perennial	Non-legume	2.2396
7	RASPBERRIES (POUNDS)	Raspberry	Fruit & Tree Crops	lbs	California	57	330	4262685	7500	149500000	12917.23	19933.33	Perennial	Non-legume	0.0011198
7	RASPBERRIES (POUNDS)	Raspberry	Fruit & Tree Crops	lbs	Oregon	24	63	183408	2400	8650000	2911.24	3604.17	Perennial	Non-legume	0.0011198
7	RASPBERRIES (POUNDS)	Raspberry	Fruit & Tree Crops	lbs	Washington	52	63	198465	9850	72990000	3150.24	7410.15	Perennial	Non-legume	0.0011198
7	STRAWBERRIES (CWT)	Strawberry	Fruit & Tree Crops	cwt	California	139	2531	537572	37600	22675000	212.4	603.06	Perennial	Non-legume	0.11198
7	STRAWBERRIES (CWT)	Strawberry	Fruit & Tree Crops	cwt	New York	33	40	1707	1400	45000	42.68	32.14	Perennial	Non-legume	0.11198
7	STRAWBERRIES (CWT)	Strawberry	Fruit & Tree Crops	cwt	North Carolina	18	21	2344	1600	208000	111.62	130	Perennial	Non-legume	0.11198
7	STRAWBERRIES (CWT)	Strawberry	Fruit & Tree Crops	cwt	Oregon	26	29	1641	1800	238000	56.59	132.22	Perennial	Non-legume	0.11198
7	STRAWBERRIES (CWT) - Con.	Strawberry	Fruit & Tree Crops	cwt	Washington	51	63	2850	1600	144000	45.24	90	Perennial	Non-legume	0.11198
7	TANGERINES (TONS)	Tangerine	Fruit & Tree Crops	tons	United States	134	747	3590	63400	714000	4.81	11.26	Perennial	Non-legume	2.2396
7	WALNUTS, ENGLISH (TONS)	Walnut	Fruit & Tree Crops	tons	California	195	5746	5338	290000	388000	0.93	1.34	Perennial	Non-legume	2.2396
5	WATERMELONS (CWT)	Watermelon	Fruit & Tree Crops	cwt	Arkansas	6	2	254	1600	320000	127	200	Perennial	Non-legume	0.11198
5	WATERMELONS (CWT)	Watermelon	Fruit & Tree Crops	cwt	California	61	290	45901	8900	5073000	158.28	570	Perennial	Non-legume	0.11198
5	WATERMELONS (CWT)	Watermelon	Fruit & Tree Crops	cwt	Florida	8	34	6055	19700	4827000	178.09	245.03	Perennial	Non-legume	0.11198
5	WATERMELONS (CWT)	Watermelon	Fruit & Tree Crops	cwt	Georgia	13	17	2567	19000	5130000	151	270	Perennial	Non-legume	0.11198
5	WATERMELONS (CWT)	Watermelon	Fruit & Tree Crops	cwt	Indiana	5	1	225	7600	2964000	225	390	Perennial	Non-legume	0.11198
5	WATERMELONS (CWT)	Watermelon	Fruit & Tree Crops	cwt	Maryland	5	9	1621	3300	1089000	180.11	330	Perennial	Non-legume	0.11198
5	WATERMELONS (CWT)	Watermelon	Fruit & Tree Crops	cwt	North Carolina	16	7	111	5500	1155000	15.86	210	Perennial	Non-legume	0.11198
5	WATERMELONS (CWT)	Watermelon	Fruit & Tree Crops	cwt	Texas	15	252	44243	20000	5200000	175.57	260	Perennial	Non-legume	0.11198
5	WATERMELONS (CWT)	Watermelon	Fruit & Tree Crops	cwt	United States	341	871	194746	109050	31952000	223.59	293	Perennial	Non-legume	0.11198
5	WATERMELONS (CWT)	Watermelon	Fruit & Tree Crops	cwt	Virginia	4	2	63	650	130000	31.5	200	Perennial	Non-legume	0.11198
7	COFFEE (POUNDS)	Coffee	Other	lbs	United States	43	224	162817	7800	7500000	726.86	961.54	Perennial	Non-legume	0.0011198
12	HOPS (POUNDS)	Hops	Other	lbs	Washington	5	230	265282	28858	55861000	1153.4	1935.72	Perennial	Non-legume	0.0011198
12	PEANUTS, ALL (POUNDS)	Peanut	Other	lbs	United States	21	8394	20999644	1325000	5210100000	2501.74	3932.15	Annual	Legume	0.0011198
5	ARTICHOKES (CWT)	Artichoke	Vegetables	cwt	California	28	102	14218	7300	949000	139.39	130	Perennial	Non-legume	0.11198
7	AVOCADOS (TONS)	Avocado	Fruit & Tree Crops	tons	California	321	3652	10352	53800	164000	2.83	3.05	Perennial	Non-legume	2.2396
7	AVOCADOS (TONS)	Avocado	Fruit & Tree Crops	tons	Florida	10	132	480	7000	32900	3.64	4.7	Perennial	Non-legume	2.2396
7	AVOCADOS (TONS)	Avocado	Fruit & Tree Crops	tons	Hawaii	40	37	43	500	550	1.16	1.1	Perennial	Non-legume	2.2396
5	BROCCOLI (CWT)	Broccoli	Vegetables	cwt	California	150	7246	1048578	122000	19474500	144.71	159.63	Annual	Non-legume	0.11198
5	BROCCOLI (CWT)	Broccoli	Vegetables	cwt	United States	716	8571	1128548	128400	54740000	131.67	426.32	Annual	Non-legume	0.11198
	Cabbage all	Cabbage	Vegetables	cwt	Arizona	5	71	23588	3700	1906000	332.23	515.14	Annual	Non-legume	0.11198
	Cabbage all	Cabbage	Vegetables	cwt	California	129	478	108684	16400	6888000	227.37	420	Annual	Non-legume	0.11198
	Cabbage all	Cabbage	Vegetables	cwt	Ohio	54	23	3300	1400	490000	143.48	350	Annual	Non-legume	0.11198
	Cabbage all	Cabbage	Vegetables	cwt	Pennsylvania	43	50	7053	960	212000	141.06	220.83	Annual	Non-legume	0.11198
	Cabbage all	Cabbage	Vegetables	cwt	Texas	15	15	1371	6200	1550000	91.4	250	Annual	Non-legume	0.11198
	Cabbage all	Cabbage	Vegetables	cwt	United States	1099	2275	551476	62550	22359000	242.41	357.46	Annual	Non-legume	0.11198
	Cabbage all	Cabbage	Vegetables	cwt	Wisconsin	123	85	13983	2900	725000	164.51	250	Annual	Non-legume	0.11198
5	CARROTS (CWT)	Carrot	Vegetables	cwt	California	162	7178	1474154	65500	20960000	205.37	320	Annual	Non-legume	0.11198
5	CARROTS (CWT)	Carrot	Vegetables	cwt	Michigan	15	9	900	1600	496000	100	310	Annual	Non-legume	0.11198
5	CARROTS (CWT)	Carrot	Vegetables	cwt	Texas	19	19	1445	1400	378000	76.05	270	Annual	Non-legume	0.11198
5	CARROTS (CWT)	Carrot	Vegetables	cwt	United States	1062	8972	1674162	85630	25700820	186.6	300.14	Annual	Non-legume	0.11198
5	CARROTS (CWT)	Carrot	Vegetables	cwt	Wisconsin	60	26	3741	3700	107100	143.88	28.95	Annual	Non-legume	0.11198
5	CAULIFLOWER (CWT)	Cauliflower	Vegetables	cwt	California	76	1503	204006	33900	6272000	135.73	185.01	Annual	Non-legume	0.11198
5	CAULIFLOWER (CWT)	Cauliflower	Vegetables	cwt	New York	14	4	318	470	61000	79.5	129.79	Annual	Non-legume	0.11198
5	CAULIFLOWER (CWT)	Cauliflower	Vegetables	cwt	United States	316	1745	230482	37970	7053000	132.08	185.75	Annual	Non-legume	0.11198
5	CELERY (CWT)	Celery	Vegetables	cwt	California	67	2017	914242	27200	17408000	453.27	640	Annual	Non-legume	0.11198
5	CELERY (CWT)	Celery	Vegetables	cwt	United States	190	2235	988715	28900	18393000	442.38	636.44	Annual	Non-legume	0.11198
5	GARLIC (CWT)	Garlic	Vegetables	cwt	California	96	322	27071	23000	3795000	84.07	165	Annual	Non-legume	0.11198
5	GARLIC (CWT)	Garlic	Vegetables	cwt	Nevada	9	4	31	550	61000	7.75	110.91	Annual	Non-legume	0.11198
5	GARLIC (CWT)	Garlic	Vegetables	cwt	Oregon	48	25	1072	250	12000	42.88	48	Annual	Non-legume	0.11198
5	GARLIC (CWT)	Garlic	Vegetables	cwt	United States	972	726	40881	23800	3868000	56.31	162.52	Annual	Non-legume	0.11198
5	LETTUCE, ALL (CWT)	Lettuce (all)	Vegetables	cwt	Arizona	10	3236	569407	64500	21091000	175.96	326.99	Annual	Non-legume	0.11198
5	LETTUCE, ALL (CWT)	Lettuce (all)	Vegetables	cwt	California	164	27993	2436601	196500	61010000	87.04	310.48	Annual	Non-legume	0.11198
5	SWEET CORN (CWT)	Maize (sweet)	Vegetables	cwt	California	42	317	45411	31900	5423000	143.25	170	Annual	Non-legume	0.11198
5	SWEET CORN (CWT)	Maize (sweet)	Vegetables	cwt	Florida	3	7	70	34000	4590000	10	135	Annual	Non-legume	0.11198
5	SWEET CORN (CWT)	Maize (sweet)	Vegetables	cwt	Illinois	8	8	415	6100	769000	51.88	126.07	Annual	Non-legume	0.11198
5	SWEET CORN (CWT)	Maize (sweet)	Vegetables	cwt	Indiana	5	7	71	5300	440000	10.14	83.02	Annual	Non-legume	0.11198
5	SWEET CORN (CWT)	Maize (sweet)	Vegetables	cwt	Maine	9	6	403	1600	112000	67.17	70	Annual	Non-legume	0.11198
5	SWEET CORN (CWT)	Maize (sweet)	Vegetables	cwt	Maryland	4	2	60	3900	230000	30	58.97	Annual	Non-legume	0.11198
5	SWEET CORN (CWT)	Maize (sweet)	Vegetables	cwt	Michigan	13	9	739	9200	828000	82.11	90	Annual	Non-legume	0.11198
5	SWEET CORN (CWT)	Maize (sweet)	Vegetables	cwt	New Jersey	4	3	211	6000	540000	70.33	90	Annual	Non-legume	0.11198
5	SWEET CORN (CWT)	Maize (sweet)	Vegetables	cwt	New York	24	103	2858	18100	1774000	27.75	98.01	Annual	Non-legume	0.11198
5	SWEET CORN (CWT)	Maize (sweet)	Vegetables	cwt	North Carolina	11	26	1300	4600	308000	50	66.96	Annual	Non-legume	0.11198
5	SWEET CORN (CWT)	Maize (sweet)	Vegetables	cwt	Ohio	13	11	388	15100	1314000	35.27	87.02	Annual	Non-legume	0.11198
5	SWEET CORN (CWT)	Maize (sweet)	Vegetables	cwt	Oregon	39	4524	653481	4900	720000	144.45	146.94	Annual	Non-legume	0.11198
5	SWEET CORN (CWT)	Maize (sweet)	Vegetables	cwt	Pennsylvania	21	59	3754	11300	791000	63.63	70	Annual	Non-legume	0.11198
5	SWEET CORN (CWT)	Maize (sweet)	Vegetables	cwt	United States	432	11811	1706884	527430	76702400	144.52	145.43	Annual	Non-legume	0.11198
5	SWEET CORN (CWT)	Maize (sweet)	Vegetables	cwt	Vermont	27	98	8098	910	46000	82.63	50.55	Annual	Non-legume	0.11198
5	SWEET CORN (CWT)	Maize (sweet)	Vegetables	cwt	Washington	37	5354	886929	11500	1817000	165.66	158	Annual	Non-legume	0.11198
5	SWEET CORN (CWT)	Maize (sweet)	Vegetables	cwt	Wisconsin	55	901	78853	3500	392000	87.52	112	Annual	Non-legume	0.11198
5	ONIONS, DRY (CWT)	Onion	Vegetables	cwt	California	43	923	419963	43900	22856000	455	520.64	Annual	Non-legume	0.11198
5	ONIONS, DRY (CWT)	Onion	Vegetables	cwt	Colorado	8	3	357	3600	1800000	119	500	Annual	Non-legume	0.11198
5	ONIONS, DRY (CWT)	Onion	Vegetables	cwt	Georgia	6	8	348	11000	2585000	43.5	235	Annual	Non-legume	0.11198
5	ONIONS, DRY (CWT)	Onion	Vegetables	cwt	Michigan	8	2	382	2500	925000	191	370	Annual	Non-legume	0.11198
5	ONIONS, DRY (CWT)	Onion	Vegetables	cwt	New York	25	29	1233	8000	2360000	42.52	295	Annual	Non-legume	0.11198
5	ONIONS, DRY (CWT)	Onion	Vegetables	cwt	Oregon	19	10	2210	19600	14238000	221	726.43	Annual	Non-legume	0.11198
5	ONIONS, DRY (CWT)	Onion	Vegetables	cwt	United States	417	1352	563176	139150	72806000	416.55	523.22	Annual	Non-legume	0.11198
5	ONIONS, DRY (CWT)	Onion	Vegetables	cwt	Wisconsin	58	63	12243	1700	791000	194.33	465.29	Annual	Non-legume	0.11198
5	PEAS, GREEN (TONS)	Pea	Vegetables	tons	Oregon	24	3294	10599	19600	41430	3.22	2.11	Annual	Legume	2.2396
5	PEAS, GREEN (TONS)	Pea	Vegetables	tons	United States	385	9624	20775	187600	362860	2.16	1.93	Annual	Legume	2.2396
5	PEPPERS, BELL (CWT)	Pepper, bell	Vegetables	cwt	California	142	509	138192	21900	9242000	271.5	422.01	Annual	Non-legume	0.11198
5	PEPPERS, BELL (CWT)	Pepper, bell	Vegetables	cwt	Florida	11	138	38994	11900	3094000	282.57	260	Annual	Non-legume	0.11198
5	PEPPERS, BELL (CWT)	Pepper, bell	Vegetables	cwt	Georgia	16	3	69	3800	798000	23	210	Annual	Non-legume	0.11198
5	PEPPERS, BELL (CWT)	Pepper, bell	Vegetables	cwt	Michigan	18	6	249	1400	364000	41.5	260	Annual	Non-legume	0.11198
5	PEPPERS, BELL (CWT)	Pepper, bell	Vegetables	cwt	New Jersey	23	33	8307	2800	952000	251.73	340	Annual	Non-legume	0.11198
5	PEPPERS, BELL (CWT)	Pepper, bell	Vegetables	cwt	North Carolina	37	45	1628	2100	441000	36.18	210	Annual	Non-legume	0.11198
5	PEPPERS, BELL (CWT)	Pepper, bell	Vegetables	cwt	Ohio	52	33	3938	2600	455000	119.33	175	Annual	Non-legume	0.11198
5	PEPPERS, BELL (CWT)	Pepper, bell	Vegetables	cwt	United States	881	1196	237751	46500	15346000	198.79	330.02	Annual	Non-legume	0.11198
5	POTATOES (CWT)	Potato	Vegetables	cwt	California	82	2868	731961	33100	15557000	255.22	470	Annual	Non-legume	0.11198
5	POTATOES (CWT)	Potato	Vegetables	cwt	Colorado	15	3523	1054436	59800	23196000	299.3	387.89	Annual	Non-legume	0.11198
5	POTATOES (CWT)	Potato	Vegetables	cwt	Florida	5	5	70	29300	7032000	14	240	Annual	Non-legume	0.11198
5	Potatoes (CWT)	Potato	Vegetables	cwt	Idaho	13	76	17689	320000	132880000	232.75	415.25	Annual	Non-legume	0.11198
5	Potatoes (CWT)	Potato	Vegetables	cwt	Illinois	19	7	501	6400	2656000	71.57	415	Annual	Non-legume	0.11198
5	Potatoes (CWT)	Potato	Vegetables	cwt	Kansas	11	5	267	4100	1394000	53.4	340	Annual	Non-legume	0.11198
5	Potatoes (CWT)	Potato	Vegetables	cwt	Maine	68	409	73173	50500	14645000	178.91	290	Annual	Non-legume	0.11198
5	Potatoes (CWT)	Potato	Vegetables	cwt	Maryland	14	10	480	2300	874000	48	380	Annual	Non-legume	0.11198
5	Potatoes (CWT)	Potato	Vegetables	cwt	Massachusetts	31	23	2113	3600	1026000	91.87	285	Annual	Non-legume	0.11198
5	Potatoes (CWT)	Potato	Vegetables	cwt	Michigan	17	5	469	42500	15725000	93.8	370	Annual	Non-legume	0.11198
5	Potatoes (CWT)	Potato	Vegetables	cwt	Minnesota	33	10	1155	41000	16400000	115.5	400	Annual	Non-legume	0.11198
5	Potatoes (CWT)	Potato	Vegetables	cwt	New York	58	66	3304	15800	4345000	50.06	275	Annual	Non-legume	0.11198
5	Potatoes (CWT)	Potato	Vegetables	cwt	North Carolina	36	31	780	13500	2835000	25.16	210	Annual	Non-legume	0.11198
5	Potatoes (CWT)	Potato	Vegetables	cwt	Ohio	42	20	1619	1500	420000	80.95	280	Annual	Non-legume	0.11198
5	Potatoes (CWT)	Potato	Vegetables	cwt	Oregon	44	3106	861564	38900	22562000	277.39	580	Annual	Non-legume	0.11198
5	Potatoes (CWT)	Potato	Vegetables	cwt	Pennsylvania	44	71	6535	5200	1430000	92.04	275	Annual	Non-legume	0.11198
5	Potatoes (CWT)	Potato	Vegetables	cwt	Texas	14	27	4293	20600	6901000	159	335	Annual	Non-legume	0.11198
5	POTATOES (CWT)	Potato	Vegetables	cwt	United States	953	12082	3558664	1051100	442170000	294.54	420.67	Annual	Non-legume	0.11198
5	Potatoes (CWT)	Potato	Vegetables	cwt	Virginia	17	25	655	4500	1125000	26.2	250	Annual	Non-legume	0.11198
5	Potatoes (CWT)	Potato	Vegetables	cwt	Washington	60	1304	705574	165000	101475000	541.08	615	Annual	Non-legume	0.11198
5	Potatoes (CWT)	Potato	Vegetables	cwt	Wisconsin	69	229	67939	64000	26240000	296.68	410	Annual	Non-legume	0.11198
5	BEANS, SNAP, FRESH (CWT)	Snap bean	Vegetables	cwt	California	100	695	78827	4200	462000	113.42	110	Annual	Legume	0.11198
5	BEANS, SNAP, FRESH (CWT)	Snap bean	Vegetables	cwt	Florida	6	42	2481	26600	1330000	59.07	50	Annual	Legume	0.11198
5	BEANS, SNAP, FRESH (CWT)	Snap bean	Vegetables	cwt	Georgia	27	76	5728	8900	356000	75.37	40	Annual	Legume	0.11198
5	BEANS, SNAP, FRESH (CWT)	Snap bean	Vegetables	cwt	Maryland	17	15	268	1000	58000	17.87	58	Annual	Legume	0.11198
5	BEANS, SNAP, FRESH (CWT)	Snap bean	Vegetables	cwt	Michigan	31	161	2794	2600	182000	17.35	70	Annual	Legume	0.11198
5	BEANS, SNAP, FRESH (CWT)	Snap bean	Vegetables	cwt	New York	59	44	1705	9800	617000	38.75	62.96	Annual	Legume	0.11198
5	BEANS, SNAP,Tons	Snap bean	Vegetables	cwt	New York	6	1	5	20420	81680	100	80	Annual	Legume	0.11198
5	BEANS, SNAP, FRESH (CWT)	Snap bean	Vegetables	cwt	North Carolina	38	39	1346	4300	172000	34.51	40	Annual	Legume	0.11198
5	BEANS, SNAP, FRESH (CWT)	Snap bean	Vegetables	cwt	Tennessee	10	3	53	5400	308000	17.67	57.04	Annual	Legume	0.11198
5	BEANS, SNAP, FRESH (CWT)	Snap bean	Vegetables	cwt	United States	843	1525	117957	226770	17308800	77.35	76.33	Annual	Legume	0.11198
5	BEANS, SNAP,Tons	Snap bean	Vegetables	cwt	United States	65	4356	14459	159070	681240	66.4	85.6	Annual	Legume	0.11198
5	BEANS, SNAP, FRESH (CWT)	Snap bean	Vegetables	cwt	Virginia	10	2	87	1700	78000	43.5	45.88	Annual	Legume	0.11198
5	BEANS, SNAP,Tons	Snap bean	Vegetables	cwt	Wisconsin	14	977	3109	64100	312280	63.6	97.4	Annual	Legume	0.11198
5	SPINACH (CWT)	Spinach	Vegetables	cwt	Arizona	5	828	57677	8000	1240000	69.66	155	Annual	Non-legume	0.11198
5	Spinach (CWT)	Spinach	Vegetables	cwt	New Jersey	5	4	248	1300	221000	62	170	Annual	Non-legume	0.11198
5	Spinach (CWT)	Spinach	Vegetables	cwt	Texas	14	9	527	1500	225000	58.56	150	Annual	Non-legume	0.11198
5	SPINACH (CWT)	Spinach	Vegetables	cwt	United States	411	18000	1258968	37540	5919000	69.94	157.67	Annual	Non-legume	0.11198
5	SQUASH, ALL (CWT)	Squash	Vegetables	cwt	California	257	2160	326780	6100	1037000	151.29	170	Perennial	Non-legume	0.11198
5	SQUASH, ALL (CWT)	Squash	Vegetables	cwt	Florida	15	110	5955	6800	800000	54.14	117.65	Perennial	Non-legume	0.11198
5	SQUASH, ALL (CWT)	Squash	Vegetables	cwt	Georgia	31	38	1605	3200	480000	42.24	150	Perennial	Non-legume	0.11198
5	SQUASH, ALL (CWT)	Squash	Vegetables	cwt	Michigan	52	150	4477	6000	1200000	29.85	200	Perennial	Non-legume	0.11198
5	SQUASH, ALL (CWT)	Squash	Vegetables	cwt	New Jersey	27	70	12511	2700	354000	178.73	131.11	Perennial	Non-legume	0.11198
5	SQUASH, ALL (CWT)	Squash	Vegetables	cwt	New York	73	187	31071	4300	691000	166.16	160.7	Perennial	Non-legume	0.11198
5	SQUASH, ALL (CWT)	Squash	Vegetables	cwt	North Carolina	57	77	5728	3000	162000	74.39	54	Perennial	Non-legume	0.11198
5	SQUASH, ALL (CWT)	Squash	Vegetables	cwt	Ohio	54	123	11574	1600	304000	94.1	190	Perennial	Non-legume	0.11198
5	SQUASH, ALL (CWT)	Squash	Vegetables	cwt	Oregon	58	2078	366083	1500	389000	176.17	259.33	Perennial	Non-legume	0.11198
5	SQUASH, ALL (CWT)	Squash	Vegetables	cwt	Tennessee	5	8	869	830	43000	108.63	51.81	Perennial	Non-legume	0.11198
5	SQUASH, ALL (CWT)	Squash	Vegetables	cwt	Texas	21	42	7042	1500	135000	167.67	90	Perennial	Non-legume	0.11198
5	SQUASH, ALL (CWT)	Squash	Vegetables	cwt	United States	1347	6826	932106	38350	5745000	136.55	149.8	Perennial	Non-legume	0.11198
5	SWEET POTATOES (CWT)	Sweet potato	Vegetables	cwt	Arkansas	4	1	124	3900	780000	124	200	Annual	Non-legume	0.11198
5	SWEET POTATOES (CWT)	Sweet potato	Vegetables	cwt	California	29	3687	1314994	19000	5225000	356.66	275	Annual	Non-legume	0.11198
5	SWEET POTATOES (CWT)	Sweet potato	Vegetables	cwt	North Carolina	38	1866	313428	72000	15840000	167.97	220	Annual	Non-legume	0.11198
5	SWEET POTATOES (CWT)	Sweet potato	Vegetables	cwt	Texas	6	1	77	900	140000	77	155.56	Annual	Non-legume	0.11198
5	SWEET POTATOES (CWT)	Sweet potato	Vegetables	cwt	United States	302	6005	1671503	135200	29584000	278.35	218.82	Annual	Non-legume	0.11198
5	TOMATOES, FRESH (CWT)	Tomato	Vegetables	cwt	Alabama	15	3	660	1200	420000	220	350	Annual	Non-legume	0.11198
5	TOMATOES, FRESH (CWT)	Tomato	Vegetables	cwt	Arkansas	12	4	1492	900	153000	373	170	Annual	Non-legume	0.11198
5	TOMATOES, FRESH (CWT)	Tomato	Vegetables	cwt	California	339	1265	170629	32300	10175000	134.88	315.02	Annual	Non-legume	0.11198
5	Tomatoes, Processing (Tons)	Tomato	Vegetables	cwt	California	27	4529	142346	289000	14010000	628.6	969.55	Annual	Non-legume	0.11198
5	TOMATOES, FRESH (CWT)	Tomato	Vegetables	cwt	Florida	26	689	27233	33000	9240000	39.53	280	Annual	Non-legume	0.11198
5	TOMATOES, FRESH (CWT)	Tomato	Vegetables	cwt	Georgia	63	146	18223	2300	575000	124.82	250	Annual	Non-legume	0.11198
5	TOMATOES, FRESH (CWT)	Tomato	Vegetables	cwt	Indiana	14	4	682	820	152000	170.5	185.37	Annual	Non-legume	0.11198
5	TOMATOES, FRESH (CWT)	Tomato	Vegetables	cwt	Michigan	47	20	1590	1900	466000	79.5	245.26	Annual	Non-legume	0.11198
5	TOMATOES, FRESH (CWT)	Tomato	Vegetables	cwt	New Jersey	43	62	9563	2900	624000	154.24	215.17	Annual	Non-legume	0.11198
5	TOMATOES, FRESH (CWT)	Tomato	Vegetables	cwt	New York	92	112	7056	2600	312000	63	120	Annual	Non-legume	0.11198
5	TOMATOES, FRESH (CWT)	Tomato	Vegetables	cwt	Ohio	78	42	6097	3600	954000	145.17	265	Annual	Non-legume	0.11198
5	TOMATOES, FRESH (CWT)	Tomato	Vegetables	cwt	Pennsylvania	65	165	33669	2500	415000	204.05	166	Annual	Non-legume	0.11198
5	TOMATOES, FRESH (CWT)	Tomato	Vegetables	cwt	Tennessee	16	9	183	3900	1326000	20.33	340	Annual	Non-legume	0.11198
5	TOMATOES, FRESH (CWT)	Tomato	Vegetables	cwt	Texas	33	22	6198	780	78000	281.73	100	Annual	Non-legume	0.11198
5	TOMATOES, FRESH (CWT)	Tomato	Vegetables	cwt	Virginia	35	43	1514	2300	644000	35.21	280	Annual	Non-legume	0.11198
