# Supplementary material for: Commercial Crop Yields Reveal Strengths and Weaknesses for Organic Agriculture in the United States
Source: PLoS One. 2016 Aug 23;11(8):e0161673. doi: 10.1371/journal.pone.0161673 (PMC4995028; doi:10.1371/journal.pone.0161673)
Supplement: S2 Data — This data was used to create S1 and S2 Figs. (CSV) [file pone.0161673.s002.csv]

Group	Crop	State	Acres	Quantity	DataPair	Units	MgHaConversion
Fruit & Tree Crops	Apple	Arizona	1600	1500	No conventional data pair	lbs	0.0011198
Fruit & Tree Crops	Apple	Arkansas	3	84120	No conventional data pair	lbs	0.0011198
Fruit & Tree Crops	Apple	Georgia	14	174259	No conventional data pair	lbs	0.0011198
Fruit & Tree Crops	Apple	Kentucky	2	10600	No conventional data pair	lbs	0.0011198
Fruit & Tree Crops	Apple	New Mexico	4	32420	No conventional data pair	lbs	0.0011198
Fruit & Tree Crops	Apple	Oklahoma	1	1100	No conventional data pair	lbs	0.0011198
Vegetables	Artichoke	Oregon	4	641	No conventional data pair	cwt	0.11198
Vegetables	Artichoke	Pennsylvania	3	172	No conventional data pair	cwt	0.11198
Field Crops	Barley	Illinois	200	6750	No conventional data pair	bu	0.05375
Field Crops	Barley	Indiana	52	2464	No conventional data pair	bu	0.05375
Field Crops	Barley	Iowa	913	43960	No conventional data pair	bu	0.05375
Field Crops	Barley	Kentucky	22	860	No conventional data pair	bu	0.05375
Field Crops	Barley	Missouri	145	5050	No conventional data pair	bu	0.05375
Field Crops	Barley	Nebraska	662	23606	No conventional data pair	bu	0.05375
Field Crops	Barley	Ohio	870	25525	No conventional data pair	bu	0.05375
Field Crops	Barley	Vermont	70	1800	No conventional data pair	bu	0.05375
Vegetables	Bean, snap	Arkansas	1	28	No conventional data pair	cwt	0.11198
Vegetables	Bean, snap	Colorado	7	229	No conventional data pair	cwt	0.11198
Vegetables	Bean, snap	Connecticut	4	142	No conventional data pair	cwt	0.11198
Vegetables	Bean, snap	Hawaii	6	190	No conventional data pair	cwt	0.11198
Vegetables	Bean, snap	Illinois	3	139	No conventional data pair	cwt	0.11198
Vegetables	Bean, snap	Indiana	1	42	No conventional data pair	cwt	0.11198
Vegetables	Bean, snap	Iowa	4	121	No conventional data pair	cwt	0.11198
Vegetables	Bean, snap	Kentucky	4	46	No conventional data pair	cwt	0.11198
Vegetables	Bean, snap	Maine	6	163	No conventional data pair	cwt	0.11198
Vegetables	Bean, snap	Massachusetts	76	2126	No conventional data pair	cwt	0.11198
Vegetables	Bean, snap	Minnesota	12	455	No conventional data pair	cwt	0.11198
Vegetables	Bean, snap	Montana	1	16	No conventional data pair	cwt	0.11198
Vegetables	Bean, snap	New Hampshire	2	87	No conventional data pair	cwt	0.11198
Vegetables	Bean, snap	New Jersey	2	108	No conventional data pair	cwt	0.11198
Vegetables	Bean, snap	New Mexico	6	30	No conventional data pair	cwt	0.11198
Vegetables	Bean, snap	North Dakota	1	28	No conventional data pair	cwt	0.11198
Vegetables	Bean, snap	Ohio	8	327	No conventional data pair	cwt	0.11198
Vegetables	Bean, snap	Oklahoma	1	151	No conventional data pair	cwt	0.11198
Vegetables	Bean, snap	Oregon	191	13638	No conventional data pair	cwt	0.11198
Vegetables	Bean, snap	Pennsylvania	36	2487	No conventional data pair	cwt	0.11198
Vegetables	Bean, snap	Rhode Island	1	66	No conventional data pair	cwt	0.11198
Vegetables	Bean, snap	Texas	11	1163	No conventional data pair	cwt	0.11198
Vegetables	Bean, snap	Vermont	11	710	No conventional data pair	cwt	0.11198
Vegetables	Bean, snap	Washington	22	874	No conventional data pair	cwt	0.11198
Vegetables	Bean, snap	Wisconsin	25	1107	No conventional data pair	cwt	0.11198
Fruit & Tree Crops	Blackberry	Arkansas	3	4300	No conventional data pair	lbs	0.0011198
Fruit & Tree Crops	Blackberry	California	309	2540406	No conventional data pair	lbs	0.0011198
Fruit & Tree Crops	Blackberry	Georgia	4	4751	No conventional data pair	lbs	0.0011198
Fruit & Tree Crops	Blackberry	Illinois	1	4800	No conventional data pair	lbs	0.0011198
Fruit & Tree Crops	Blackberry	Indiana	1	1105	No conventional data pair	lbs	0.0011198
Fruit & Tree Crops	Blackberry	Kentucky	5	9858	No conventional data pair	lbs	0.0011198
Fruit & Tree Crops	Blackberry	Missouri	8	7591	No conventional data pair	lbs	0.0011198
Fruit & Tree Crops	Blackberry	New Mexico	2	11234	No conventional data pair	lbs	0.0011198
Fruit & Tree Crops	Blackberry	New York	3	11018	No conventional data pair	lbs	0.0011198
Fruit & Tree Crops	Blackberry	Ohio	4	6244	No conventional data pair	lbs	0.0011198
Fruit & Tree Crops	Blackberry	Oklahoma	1	1300	No conventional data pair	lbs	0.0011198
Fruit & Tree Crops	Blackberry	Tennessee	2	3354	No conventional data pair	lbs	0.0011198
Fruit & Tree Crops	Blackberry	Texas	1	150	No conventional data pair	lbs	0.0011198
Fruit & Tree Crops	Blackberry	Vermont	4	6497	No conventional data pair	lbs	0.0011198
Fruit & Tree Crops	Blackberry	Virginia	6	9234	No conventional data pair	lbs	0.0011198
Fruit & Tree Crops	Blueberry	Alabama	18	10219	No conventional data pair	lbs	0.0011198
Vegetables	Broccoli	Florida	604	24884	No conventional data pair	cwt	0.11198
Vegetables	Broccoli	Georgia	4	148	No conventional data pair	cwt	0.11198
Vegetables	Broccoli	Hawaii	6	294	No conventional data pair	cwt	0.11198
Vegetables	Broccoli	Idaho	1	31	No conventional data pair	cwt	0.11198
Vegetables	Broccoli	Illinois	6	296	No conventional data pair	cwt	0.11198
Vegetables	Broccoli	Indiana	4	227	No conventional data pair	cwt	0.11198
Vegetables	Broccoli	Iowa	3	86	No conventional data pair	cwt	0.11198
Vegetables	Broccoli	Kentucky	1	77	No conventional data pair	cwt	0.11198
Vegetables	Broccoli	Maine	15	526	No conventional data pair	cwt	0.11198
Vegetables	Broccoli	Maryland	1	44	No conventional data pair	cwt	0.11198
Vegetables	Broccoli	Massachusetts	12	322	No conventional data pair	cwt	0.11198
Vegetables	Broccoli	Michigan	12	868	No conventional data pair	cwt	0.11198
Vegetables	Broccoli	Minnesota	9	668	No conventional data pair	cwt	0.11198
Vegetables	Broccoli	Missouri	2	112	No conventional data pair	cwt	0.11198
Vegetables	Broccoli	Montana	1	88	No conventional data pair	cwt	0.11198
Vegetables	Broccoli	New Hampshire	6	248	No conventional data pair	cwt	0.11198
Vegetables	Broccoli	New Mexico	5	206	No conventional data pair	cwt	0.11198
Vegetables	Broccoli	New York	17	783	No conventional data pair	cwt	0.11198
Vegetables	Broccoli	North Carolina	11	635	No conventional data pair	cwt	0.11198
Vegetables	Broccoli	Ohio	12	569	No conventional data pair	cwt	0.11198
Vegetables	Broccoli	Oklahoma	1	18	No conventional data pair	cwt	0.11198
Vegetables	Broccoli	Oregon	180	16036	No conventional data pair	cwt	0.11198
Vegetables	Broccoli	Pennsylvania	77	7063	No conventional data pair	cwt	0.11198
Vegetables	Broccoli	Tennessee	1	28	No conventional data pair	cwt	0.11198
Vegetables	Broccoli	Texas	12	2105	No conventional data pair	cwt	0.11198
Vegetables	Broccoli	Vermont	15	805	No conventional data pair	cwt	0.11198
Vegetables	Broccoli	Virginia	2	127	No conventional data pair	cwt	0.11198
Vegetables	Broccoli	Washington	72	1067	No conventional data pair	cwt	0.11198
Fruit & Tree Crops	Cantaloupe	Ohio	21	1008	No conventional data pair	cwt	0.11198
Fruit & Tree Crops	Cantaloupe	Wisconsin	9	1177	No conventional data pair	cwt	0.11198
Fruit & Tree Crops	Cantaloupe	Florida	13	843	No conventional data pair	cwt	0.11198
Fruit & Tree Crops	Cantaloupe	Illinois	3	251	No conventional data pair	cwt	0.11198
Fruit & Tree Crops	Cantaloupe	Iowa	1	110	No conventional data pair	cwt	0.11198
Fruit & Tree Crops	Cantaloupe	Maine	4	133	No conventional data pair	cwt	0.11198
Fruit & Tree Crops	Cantaloupe	Massachusetts	3	250	No conventional data pair	cwt	0.11198
Fruit & Tree Crops	Cantaloupe	Minnesota	10	1323	No conventional data pair	cwt	0.11198
Fruit & Tree Crops	Cantaloupe	Nevada	10	1003	No conventional data pair	cwt	0.11198
Fruit & Tree Crops	Cantaloupe	New Hampshire	2	271	No conventional data pair	cwt	0.11198
Fruit & Tree Crops	Cantaloupe	New Mexico	4	206	No conventional data pair	cwt	0.11198
Fruit & Tree Crops	Cantaloupe	New York	6	212	No conventional data pair	cwt	0.11198
Fruit & Tree Crops	Cantaloupe	Oklahoma	13	615	No conventional data pair	cwt	0.11198
Fruit & Tree Crops	Cantaloupe	Tennessee	5	71	No conventional data pair	cwt	0.11198
Fruit & Tree Crops	Cantaloupe	Vermont	7	600	No conventional data pair	cwt	0.11198
Fruit & Tree Crops	Cantaloupe	Virginia	1	14	No conventional data pair	cwt	0.11198
Vegetables	Carrot	Alaska	1	9	No conventional data pair	cwt	0.11198
Vegetables	Carrot	Arkansas	2	193	No conventional data pair	cwt	0.11198
Vegetables	Carrot	Connecticut	4	210	No conventional data pair	cwt	0.11198
Vegetables	Carrot	Florida	14	893	No conventional data pair	cwt	0.11198
Vegetables	Carrot	Georgia	4	237	No conventional data pair	cwt	0.11198
Vegetables	Carrot	Hawaii	16	1972	No conventional data pair	cwt	0.11198
Vegetables	Carrot	Idaho	6	1520	No conventional data pair	cwt	0.11198
Vegetables	Carrot	Illinois	18	729	No conventional data pair	cwt	0.11198
Vegetables	Carrot	Iowa	3	273	No conventional data pair	cwt	0.11198
Vegetables	Carrot	Kansas	2	89	No conventional data pair	cwt	0.11198
Vegetables	Carrot	Kentucky	1	86	No conventional data pair	cwt	0.11198
Vegetables	Carrot	Louisiana	3	340	No conventional data pair	cwt	0.11198
Vegetables	Carrot	Maine	24	2494	No conventional data pair	cwt	0.11198
Vegetables	Carrot	Maryland	6	272	No conventional data pair	cwt	0.11198
Vegetables	Carrot	Massachusetts	28	2841	No conventional data pair	cwt	0.11198
Vegetables	Carrot	Minnesota	31	5545	No conventional data pair	cwt	0.11198
Vegetables	Carrot	Montana	14	1214	No conventional data pair	cwt	0.11198
Vegetables	Carrot	Nevada	1	87	No conventional data pair	cwt	0.11198
Vegetables	Carrot	New Hampshire	13	1214	No conventional data pair	cwt	0.11198
Vegetables	Carrot	New Jersey	4	193	No conventional data pair	cwt	0.11198
Vegetables	Carrot	New Mexico	7	168	No conventional data pair	cwt	0.11198
Vegetables	Carrot	New York	46	4080	No conventional data pair	cwt	0.11198
Vegetables	Carrot	North Carolina	2	77	No conventional data pair	cwt	0.11198
Vegetables	Carrot	North Dakota	2	228	No conventional data pair	cwt	0.11198
Vegetables	Carrot	Ohio	299	440	No conventional data pair	cwt	0.11198
Vegetables	Carrot	Oklahoma	1	41	No conventional data pair	cwt	0.11198
Vegetables	Carrot	Pennsylvania	21	2907	No conventional data pair	cwt	0.11198
Vegetables	Carrot	Rhode Island	1	60	No conventional data pair	cwt	0.11198
Vegetables	Carrot	Tennessee	1	81	No conventional data pair	cwt	0.11198
Vegetables	Carrot	Utah	1	125	No conventional data pair	cwt	0.11198
Vegetables	Carrot	Vermont	36	6874	No conventional data pair	cwt	0.11198
Vegetables	Carrot	Virginia	3	239	No conventional data pair	cwt	0.11198
Vegetables	Carrot	Washington	211	59911	No conventional data pair	cwt	0.11198
Vegetables	Cauliflower	Connecticut	2	18	No conventional data pair	cwt	0.11198
Vegetables	Cauliflower	Florida	3	149	No conventional data pair	cwt	0.11198
Vegetables	Cauliflower	Indiana	2	55	No conventional data pair	cwt	0.11198
Vegetables	Cauliflower	Iowa	1	21	No conventional data pair	cwt	0.11198
Vegetables	Cauliflower	Maine	2	80	No conventional data pair	cwt	0.11198
Vegetables	Cauliflower	Maryland	1	35	No conventional data pair	cwt	0.11198
Vegetables	Cauliflower	Massachusetts	3	152	No conventional data pair	cwt	0.11198
Vegetables	Cauliflower	Minnesota	4	241	No conventional data pair	cwt	0.11198
Vegetables	Cauliflower	New Hampshire	1	8	No conventional data pair	cwt	0.11198
Vegetables	Cauliflower	New Mexico	5	312	No conventional data pair	cwt	0.11198
Vegetables	Cauliflower	North Carolina	6	160	No conventional data pair	cwt	0.11198
Vegetables	Cauliflower	North Dakota	1	44	No conventional data pair	cwt	0.11198
Vegetables	Cauliflower	Ohio	2	186	No conventional data pair	cwt	0.11198
Vegetables	Cauliflower	Oklahoma	1	28	No conventional data pair	cwt	0.11198
Vegetables	Cauliflower	Oregon	71	5169	No conventional data pair	cwt	0.11198
Vegetables	Cauliflower	Pennsylvania	8	628	No conventional data pair	cwt	0.11198
Vegetables	Cauliflower	Vermont	3	134	No conventional data pair	cwt	0.11198
Vegetables	Cauliflower	Virginia	1	83	No conventional data pair	cwt	0.11198
Vegetables	Cauliflower	Washington	11	546	No conventional data pair	cwt	0.11198
Vegetables	Cauliflower	Wisconsin	6	544	No conventional data pair	cwt	0.11198
Vegetables	Celery	Arizona	160	56015	No conventional data pair	cwt	0.11198
Vegetables	Celery	Maine	2	35	No conventional data pair	cwt	0.11198
Vegetables	Celery	Massachusetts	1	48	No conventional data pair	cwt	0.11198
Vegetables	Celery	New Hampshire	1	46	No conventional data pair	cwt	0.11198
Vegetables	Celery	New York	2	112	No conventional data pair	cwt	0.11198
Vegetables	Celery	Pennsylvania	1	33	No conventional data pair	cwt	0.11198
Vegetables	Celery	Rhode Island	1	6	No conventional data pair	cwt	0.11198
Vegetables	Celery	Washington	2	274	No conventional data pair	cwt	0.11198
Vegetables	Celery	Wisconsin	2	299	No conventional data pair	cwt	0.11198
Fruit & Tree Crops	Cherry, sweet	Colorado	22	34	No conventional data pair	tons	2.2396
Field Crops	Dry edible bean	Maine	41	323	No conventional data pair	cwt	0.11198
Field Crops	Dry edible bean	Vermont	44	480	No conventional data pair	cwt	0.11198
Fruit & Tree Crops	Fig	Florida	1	3	No conventional data pair	tons	2.2396
Fruit & Tree Crops	Fig	Maryland	2	7	No conventional data pair	tons	2.2396
Fruit & Tree Crops	Fig	Oregon	2	1	No conventional data pair	tons	2.2396
Fruit & Tree Crops	Fig	Texas	1	1	No conventional data pair	tons	2.2396
Vegetables	Garlic	Alabama	1	77	No conventional data pair	cwt	0.11198
Vegetables	Garlic	Arkansas	1	39	No conventional data pair	cwt	0.11198
Vegetables	Garlic	Colorado	11	278	No conventional data pair	cwt	0.11198
Vegetables	Garlic	Connecticut	10	135	No conventional data pair	cwt	0.11198
Vegetables	Garlic	Georgia	6	314	No conventional data pair	cwt	0.11198
Vegetables	Garlic	Idaho	26	660	No conventional data pair	cwt	0.11198
Vegetables	Garlic	Illinois	3	77	No conventional data pair	cwt	0.11198
Vegetables	Garlic	Iowa	5	84	No conventional data pair	cwt	0.11198
Vegetables	Garlic	Kansas	2	56	No conventional data pair	cwt	0.11198
Vegetables	Garlic	Kentucky	1	27	No conventional data pair	cwt	0.11198
Vegetables	Garlic	Maine	17	356	No conventional data pair	cwt	0.11198
Vegetables	Garlic	Maryland	10	235	No conventional data pair	cwt	0.11198
Vegetables	Garlic	Massachusetts	5	176	No conventional data pair	cwt	0.11198
Vegetables	Garlic	Michigan	9	93	No conventional data pair	cwt	0.11198
Vegetables	Garlic	Minnesota	3	53	No conventional data pair	cwt	0.11198
Vegetables	Garlic	Montana	3	162	No conventional data pair	cwt	0.11198
Vegetables	Garlic	New Hampshire	12	155	No conventional data pair	cwt	0.11198
Vegetables	Garlic	New Jersey	4	101	No conventional data pair	cwt	0.11198
Vegetables	Garlic	New Mexico	8	219	No conventional data pair	cwt	0.11198
Vegetables	Garlic	New York	58	1358	No conventional data pair	cwt	0.11198
Vegetables	Garlic	North Carolina	7	88	No conventional data pair	cwt	0.11198
Vegetables	Garlic	North Dakota	1	17	No conventional data pair	cwt	0.11198
Vegetables	Garlic	Ohio	12	474	No conventional data pair	cwt	0.11198
Vegetables	Garlic	Oklahoma	1	16	No conventional data pair	cwt	0.11198
Vegetables	Garlic	Rhode Island	1	6	No conventional data pair	cwt	0.11198
Vegetables	Garlic	Tennessee	1	10	No conventional data pair	cwt	0.11198
Vegetables	Garlic	Texas	4	83	No conventional data pair	cwt	0.11198
Vegetables	Garlic	Vermont	49	800	No conventional data pair	cwt	0.11198
Vegetables	Garlic	Virginia	4	164	No conventional data pair	cwt	0.11198
Vegetables	Garlic	Washington	27	1641	No conventional data pair	cwt	0.11198
Vegetables	Garlic	Wisconsin	28	848	No conventional data pair	cwt	0.11198
Fruit & Tree Crops	Grapefruit	Arizona	70	339	No conventional data pair	tons	2.2396
Fruit & Tree Crops	Grapes	Colorado	42	31	No conventional data pair	tons	2.2396
Fruit & Tree Crops	Grapes	Connecticut	1	1	No conventional data pair	tons	2.2396
Fruit & Tree Crops	Grapes	Florida	55	38	No conventional data pair	tons	2.2396
Fruit & Tree Crops	Grapes	Idaho	7	2	No conventional data pair	tons	2.2396
Fruit & Tree Crops	Grapes	Illinois	1	1	No conventional data pair	tons	2.2396
Fruit & Tree Crops	Grapes	Kentucky	3	3	No conventional data pair	tons	2.2396
Fruit & Tree Crops	Grapes	Massachusetts	16	38	No conventional data pair	tons	2.2396
Fruit & Tree Crops	Grapes	Minnesota	3	1	No conventional data pair	tons	2.2396
Fruit & Tree Crops	Grapes	New Mexico	3	5	No conventional data pair	tons	2.2396
Fruit & Tree Crops	Grapes	South Carolina	1	2	No conventional data pair	tons	2.2396
Fruit & Tree Crops	Grapes	Virginia	7	17	No conventional data pair	tons	2.2396
Fruit & Tree Crops	Grapes	Wisconsin	5	5	No conventional data pair	tons	2.2396
Vegetables	Lettuce (all)	Arkansas	1	64	No conventional data pair	cwt	0.11198
Vegetables	Lettuce (all)	Connecticut	21	705	No conventional data pair	cwt	0.11198
Vegetables	Lettuce (all)	Florida	83	12583	No conventional data pair	cwt	0.11198
Vegetables	Lettuce (all)	Georgia	8	454	No conventional data pair	cwt	0.11198
Vegetables	Lettuce (all)	Hawaii	36	4183	No conventional data pair	cwt	0.11198
Vegetables	Lettuce (all)	Idaho	1	149	No conventional data pair	cwt	0.11198
Vegetables	Lettuce (all)	Illinois	12	495	No conventional data pair	cwt	0.11198
Vegetables	Lettuce (all)	Iowa	2	103	No conventional data pair	cwt	0.11198
Vegetables	Lettuce (all)	Kentucky	7	410	No conventional data pair	cwt	0.11198
Vegetables	Lettuce (all)	Maine	28	1424	No conventional data pair	cwt	0.11198
Vegetables	Lettuce (all)	Maryland	21	810	No conventional data pair	cwt	0.11198
Vegetables	Lettuce (all)	Massachusetts	44	7577	No conventional data pair	cwt	0.11198
Vegetables	Lettuce (all)	Michigan	6	394	No conventional data pair	cwt	0.11198
Vegetables	Lettuce (all)	Minnesota	2	254	No conventional data pair	cwt	0.11198
Vegetables	Lettuce (all)	Montana	6	311	No conventional data pair	cwt	0.11198
Vegetables	Lettuce (all)	Nevada	1	36	No conventional data pair	cwt	0.11198
Vegetables	Lettuce (all)	New Hampshire	8	554	No conventional data pair	cwt	0.11198
Vegetables	Lettuce (all)	New Jersey	60	6881	No conventional data pair	cwt	0.11198
Vegetables	Lettuce (all)	New Mexico	8	682	No conventional data pair	cwt	0.11198
Vegetables	Lettuce (all)	New York	95	3511	No conventional data pair	cwt	0.11198
Vegetables	Lettuce (all)	North Carolina	24	1615	No conventional data pair	cwt	0.11198
Vegetables	Lettuce (all)	Ohio	19	935	No conventional data pair	cwt	0.11198
Vegetables	Lettuce (all)	Oklahoma	6	119	No conventional data pair	cwt	0.11198
Vegetables	Lettuce (all)	Oregon	175	25712	No conventional data pair	cwt	0.11198
Vegetables	Lettuce (all)	Pennsylvania	41	4507	No conventional data pair	cwt	0.11198
Vegetables	Lettuce (all)	Rhode Island	1	85	No conventional data pair	cwt	0.11198
Vegetables	Lettuce (all)	Tennessee	3	136	No conventional data pair	cwt	0.11198
Vegetables	Lettuce (all)	Texas	20	1590	No conventional data pair	cwt	0.11198
Vegetables	Lettuce (all)	Utah	1	148	No conventional data pair	cwt	0.11198
Vegetables	Lettuce (all)	Vermont	77	4524	No conventional data pair	cwt	0.11198
Vegetables	Lettuce (all)	Virginia	9	1071	No conventional data pair	cwt	0.11198
Vegetables	Lettuce (all)	Washington	39	5960	No conventional data pair	cwt	0.11198
Vegetables	Lettuce (all)	Wisconsin	17	1837	No conventional data pair	cwt	0.11198
Field Crops	Maize (grain)	Massachusetts	6	580	No conventional data pair	bu	0.06271
Field Crops	Maize (grain)	Vermont	364	39530	No conventional data pair	bu	0.06271
Vegetables	Maize (sweet)	Arkansas	3	300	No conventional data pair	cwt	0.11198
Vegetables	Maize (sweet)	Georgia	19	80	No conventional data pair	cwt	0.11198
Vegetables	Maize (sweet)	Hawaii	2	44	No conventional data pair	cwt	0.11198
Vegetables	Maize (sweet)	Iowa	12	581	No conventional data pair	cwt	0.11198
Vegetables	Maize (sweet)	Kentucky	1	35	No conventional data pair	cwt	0.11198
Vegetables	Maize (sweet)	Montana	13	227	No conventional data pair	cwt	0.11198
Vegetables	Maize (sweet)	Tennessee	9	418	No conventional data pair	cwt	0.11198
Vegetables	Maize (sweet)	Utah	8	109	No conventional data pair	cwt	0.11198
Field Crops	Oat	Maryland	73	4477	No conventional data pair	bu	0.03583
Field Crops	Oat	Vermont	60	3116	No conventional data pair	bu	0.03583
Vegetables	Onion	Hawaii	3	900	No conventional data pair	cwt	0.11198
Vegetables	Onion	Illinois	3	145	No conventional data pair	cwt	0.11198
Vegetables	Onion	Iowa	5	425	No conventional data pair	cwt	0.11198
Vegetables	Onion	Maine	5	227	No conventional data pair	cwt	0.11198
Vegetables	Onion	Massachusetts	4	396	No conventional data pair	cwt	0.11198
Vegetables	Onion	Minnesota	2	215	No conventional data pair	cwt	0.11198
Vegetables	Onion	Missouri	1	68	No conventional data pair	cwt	0.11198
Vegetables	Onion	Montana	1	78	No conventional data pair	cwt	0.11198
Vegetables	Onion	New Hampshire	7	250	No conventional data pair	cwt	0.11198
Vegetables	Onion	Ohio	5	746	No conventional data pair	cwt	0.11198
Vegetables	Onion	Oklahoma	8	1229	No conventional data pair	cwt	0.11198
Vegetables	Onion	Pennsylvania	22	2212	No conventional data pair	cwt	0.11198
Vegetables	Onion	Rhode Island	1	24	No conventional data pair	cwt	0.11198
Vegetables	Onion	Vermont	26	5077	No conventional data pair	cwt	0.11198
Vegetables	Onion	Virginia	1	48	No conventional data pair	cwt	0.11198
Fruit & Tree Crops	Orange	Arizona	140	139	No conventional data pair	tons	2.2396
Fruit & Tree Crops	Orange	Hawaii	3	6	No conventional data pair	tons	2.2396
Vegetables	Pea	California	79	397	No conventional data pair	tons	2.2396
Vegetables	Pea	Connecticut	5	13	No conventional data pair	tons	2.2396
Vegetables	Pea	Florida	1	2	No conventional data pair	tons	2.2396
Vegetables	Pea	Georgia	12	27	No conventional data pair	tons	2.2396
Vegetables	Pea	Idaho	3	14	No conventional data pair	tons	2.2396
Vegetables	Pea	Iowa	772	588	No conventional data pair	tons	2.2396
Vegetables	Pea	Maine	9	111	No conventional data pair	tons	2.2396
Vegetables	Pea	Maryland	1	7	No conventional data pair	tons	2.2396
Vegetables	Pea	Massachusetts	2	33	No conventional data pair	tons	2.2396
Vegetables	Pea	Montana	3	22	No conventional data pair	tons	2.2396
Vegetables	Pea	New Hampshire	1	13	No conventional data pair	tons	2.2396
Vegetables	Pea	New York	9	133	No conventional data pair	tons	2.2396
Vegetables	Pea	North Carolina	4	12	No conventional data pair	tons	2.2396
Vegetables	Pea	Ohio	5	13	No conventional data pair	tons	2.2396
Vegetables	Pea	Pennsylvania	4	6	No conventional data pair	tons	2.2396
Vegetables	Pea	Rhode Island	1	12	No conventional data pair	tons	2.2396
Vegetables	Pea	Vermont	1	11	No conventional data pair	tons	2.2396
Vegetables	Pea	Virginia	1	3	No conventional data pair	tons	2.2396
Fruit & Tree Crops	Peach	New Mexico	8	35	No conventional data pair	tons	2.2396
Fruit & Tree Crops	Pear	Florida	6	78	No conventional data pair	tons	2.2396
Fruit & Tree Crops	Pear	Georgia	1	8	No conventional data pair	tons	2.2396
Fruit & Tree Crops	Pear	Maryland	4	3	No conventional data pair	tons	2.2396
Fruit & Tree Crops	Pear	Minnesota	4	8	No conventional data pair	tons	2.2396
Fruit & Tree Crops	Pear	New Mexico	3	9	No conventional data pair	tons	2.2396
Vegetables	Pepper, bell	Alabama	1	121	No conventional data pair	cwt	0.11198
Vegetables	Pepper, bell	Arizona	1	16	No conventional data pair	cwt	0.11198
Vegetables	Pepper, bell	Arkansas	1	74	No conventional data pair	cwt	0.11198
Vegetables	Pepper, bell	Colorado	4	266	No conventional data pair	cwt	0.11198
Vegetables	Pepper, bell	Connecticut	4	136	No conventional data pair	cwt	0.11198
Vegetables	Pepper, bell	Hawaii	7	251	No conventional data pair	cwt	0.11198
Vegetables	Pepper, bell	Idaho	1	31	No conventional data pair	cwt	0.11198
Vegetables	Pepper, bell	Illinois	4	223	No conventional data pair	cwt	0.11198
Vegetables	Pepper, bell	Indiana	12	2317	No conventional data pair	cwt	0.11198
Vegetables	Pepper, bell	Iowa	9	611	No conventional data pair	cwt	0.11198
Vegetables	Pepper, bell	Kansas	1	54	No conventional data pair	cwt	0.11198
Vegetables	Pepper, bell	Maine	5	147	No conventional data pair	cwt	0.11198
Vegetables	Pepper, bell	Maryland	4	446	No conventional data pair	cwt	0.11198
Vegetables	Pepper, bell	Massachusetts	17	2298	No conventional data pair	cwt	0.11198
Vegetables	Pepper, bell	Minnesota	6	707	No conventional data pair	cwt	0.11198
Vegetables	Pepper, bell	Missouri	1	106	No conventional data pair	cwt	0.11198
Vegetables	Pepper, bell	Nevada	3	82	No conventional data pair	cwt	0.11198
Vegetables	Pepper, bell	New Hampshire	3	161	No conventional data pair	cwt	0.11198
Vegetables	Pepper, bell	New Mexico	7	248	No conventional data pair	cwt	0.11198
Vegetables	Pepper, bell	New York	29	1644	No conventional data pair	cwt	0.11198
Vegetables	Pepper, bell	Oklahoma	3	285	No conventional data pair	cwt	0.11198
Vegetables	Pepper, bell	Oregon	66	9216	No conventional data pair	cwt	0.11198
Vegetables	Pepper, bell	Tennessee	4	145	No conventional data pair	cwt	0.11198
Vegetables	Pepper, bell	Texas	74	8328	No conventional data pair	cwt	0.11198
Vegetables	Pepper, bell	Utah	1	28	No conventional data pair	cwt	0.11198
Vegetables	Pepper, bell	Vermont	9	901	No conventional data pair	cwt	0.11198
Vegetables	Pepper, bell	Virginia	6	347	No conventional data pair	cwt	0.11198
Vegetables	Pepper, bell	Washington	58	1829	No conventional data pair	cwt	0.11198
Vegetables	Pepper, bell	Wisconsin	19	1562	No conventional data pair	cwt	0.11198
Fruit & Tree Crops	Plum/Prune	Colorado	18	35	No conventional data pair	tons	2.2396
Fruit & Tree Crops	Plum/Prune	Florida	3	11	No conventional data pair	tons	2.2396
Vegetables	Potato	Connecticut	24	544	No conventional data pair	cwt	0.11198
Vegetables	Potato	Georgia	28	361	No conventional data pair	cwt	0.11198
Vegetables	Potato	Iowa	26	1790	No conventional data pair	cwt	0.11198
Vegetables	Potato	Kentucky	3	114	No conventional data pair	cwt	0.11198
Vegetables	Potato	Montana	4	231	No conventional data pair	cwt	0.11198
Vegetables	Potato	Nevada	2	389	No conventional data pair	cwt	0.11198
Vegetables	Potato	New Hampshire	18	605	No conventional data pair	cwt	0.11198
Vegetables	Potato	New Mexico	4	70	No conventional data pair	cwt	0.11198
Vegetables	Potato	Tennessee	6	196	No conventional data pair	cwt	0.11198
Vegetables	Potato	Utah	6	440	No conventional data pair	cwt	0.11198
Vegetables	Potato	Vermont	70	4513	No conventional data pair	cwt	0.11198
Vegetables	Potato	West Virginia	3	126	No conventional data pair	cwt	0.11198
Fruit & Tree Crops	Raspberry	Connecticut	2	1105	No conventional data pair	lbs	0.0011198
Fruit & Tree Crops	Raspberry	Illinois	1	689	No conventional data pair	lbs	0.0011198
Fruit & Tree Crops	Raspberry	Maine	5	5173	No conventional data pair	lbs	0.0011198
Fruit & Tree Crops	Raspberry	Michigan	2	2470	No conventional data pair	lbs	0.0011198
Fruit & Tree Crops	Raspberry	Minnesota	7	11511	No conventional data pair	lbs	0.0011198
Fruit & Tree Crops	Raspberry	Montana	1	475	No conventional data pair	lbs	0.0011198
Fruit & Tree Crops	Raspberry	New Hampshire	3	3232	No conventional data pair	lbs	0.0011198
Fruit & Tree Crops	Raspberry	New Mexico	30	20834	No conventional data pair	lbs	0.0011198
Fruit & Tree Crops	Raspberry	New York	14	21005	No conventional data pair	lbs	0.0011198
Fruit & Tree Crops	Raspberry	Pennsylvania	6	13698	No conventional data pair	lbs	0.0011198
Fruit & Tree Crops	Raspberry	Vermont	14	17387	No conventional data pair	lbs	0.0011198
Fruit & Tree Crops	Raspberry	Virginia	2	1049	No conventional data pair	lbs	0.0011198
Field Crops	Sorghum (silage)	California	1090	16024	No conventional data pair	tons	2.2396
Field Crops	Sorghum (silage)	Indiana	154	1468	No conventional data pair	tons	2.2396
Field Crops	Sorghum (silage)	Iowa	107	946	No conventional data pair	tons	2.2396
Field Crops	Sorghum (silage)	Kentucky	43	705	No conventional data pair	tons	2.2396
Field Crops	Sorghum (silage)	Michigan	197	2119	No conventional data pair	tons	2.2396
Field Crops	Sorghum (silage)	Minnesota	494	5220	No conventional data pair	tons	2.2396
Field Crops	Sorghum (silage)	New York	255	1709	No conventional data pair	tons	2.2396
Field Crops	Sorghum (silage)	Ohio	289	2855	No conventional data pair	tons	2.2396
Field Crops	Sorghum (silage)	Pennsylvania	498	5712	No conventional data pair	tons	2.2396
Field Crops	Soybean	Maine	191	5768	No conventional data pair	bu	0.067189
Vegetables	Spinach	Connecticut	3	240	No conventional data pair	cwt	0.11198
Vegetables	Spinach	Hawaii	5	214	No conventional data pair	cwt	0.11198
Vegetables	Spinach	Illinois	5	243	No conventional data pair	cwt	0.11198
Vegetables	Spinach	Iowa	1	59	No conventional data pair	cwt	0.11198
Vegetables	Spinach	Kentucky	1	15	No conventional data pair	cwt	0.11198
Vegetables	Spinach	Maine	6	325	No conventional data pair	cwt	0.11198
Vegetables	Spinach	Maryland	2	112	No conventional data pair	cwt	0.11198
Vegetables	Spinach	Massachusetts	4	167	No conventional data pair	cwt	0.11198
Vegetables	Spinach	Michigan	1	22	No conventional data pair	cwt	0.11198
Vegetables	Spinach	Minnesota	8	120	No conventional data pair	cwt	0.11198
Vegetables	Spinach	Montana	2	62	No conventional data pair	cwt	0.11198
Vegetables	Spinach	New Mexico	5	135	No conventional data pair	cwt	0.11198
Vegetables	Spinach	New York	11	367	No conventional data pair	cwt	0.11198
Vegetables	Spinach	North Carolina	1	43	No conventional data pair	cwt	0.11198
Vegetables	Spinach	Ohio	1	57	No conventional data pair	cwt	0.11198
Vegetables	Spinach	Oregon	647	59685	No conventional data pair	cwt	0.11198
Vegetables	Spinach	Vermont	21	3392	No conventional data pair	cwt	0.11198
Vegetables	Spinach	Washington	6	224	No conventional data pair	cwt	0.11198
Vegetables	Spinach	Wisconsin	10	354	No conventional data pair	cwt	0.11198
Vegetables	Squash	Alabama	2	40	No conventional data pair	cwt	0.11198
Vegetables	Squash	Arkansas	3	237	No conventional data pair	cwt	0.11198
Vegetables	Squash	Colorado	63	1954	No conventional data pair	cwt	0.11198
Vegetables	Squash	Connecticut	18	711	No conventional data pair	cwt	0.11198
Vegetables	Squash	Indiana	7	858	No conventional data pair	cwt	0.11198
Vegetables	Squash	Iowa	42	3188	No conventional data pair	cwt	0.11198
Vegetables	Squash	Kansas	1	70	No conventional data pair	cwt	0.11198
Vegetables	Squash	Kentucky	13	1321	No conventional data pair	cwt	0.11198
Vegetables	Squash	Maine	37	3318	No conventional data pair	cwt	0.11198
Vegetables	Squash	Maryland	35	1751	No conventional data pair	cwt	0.11198
Vegetables	Squash	Massachusetts	109	7961	No conventional data pair	cwt	0.11198
Vegetables	Squash	Minnesota	10	704	No conventional data pair	cwt	0.11198
Vegetables	Squash	Missouri	5	310	No conventional data pair	cwt	0.11198
Vegetables	Squash	Montana	19	1308	No conventional data pair	cwt	0.11198
Vegetables	Squash	Nevada	3	434	No conventional data pair	cwt	0.11198
Vegetables	Squash	New Hampshire	22	743	No conventional data pair	cwt	0.11198
Vegetables	Squash	New Mexico	7	327	No conventional data pair	cwt	0.11198
Vegetables	Squash	Pennsylvania	192	23349	No conventional data pair	cwt	0.11198
Vegetables	Squash	Utah	1	200	No conventional data pair	cwt	0.11198
Vegetables	Squash	Vermont	68	8196	No conventional data pair	cwt	0.11198
Vegetables	Squash	Virginia	12	995	No conventional data pair	cwt	0.11198
Vegetables	Squash	Washington	373	52148	No conventional data pair	cwt	0.11198
Vegetables	Squash	Wisconsin	150	13281	No conventional data pair	cwt	0.11198
Fruit & Tree Crops	Strawberry	Arkansas	3	39	No conventional data pair	cwt	0.11198
Fruit & Tree Crops	Strawberry	Connecticut	4	2872	No conventional data pair	cwt	0.11198
Fruit & Tree Crops	Strawberry	Georgia	12	919	No conventional data pair	cwt	0.11198
Fruit & Tree Crops	Strawberry	Indiana	1	81	No conventional data pair	cwt	0.11198
Fruit & Tree Crops	Strawberry	Iowa	4	113	No conventional data pair	cwt	0.11198
Fruit & Tree Crops	Strawberry	Kentucky	1	83	No conventional data pair	cwt	0.11198
Fruit & Tree Crops	Strawberry	Maine	14	595	No conventional data pair	cwt	0.11198
Fruit & Tree Crops	Strawberry	Maryland	7	152	No conventional data pair	cwt	0.11198
Fruit & Tree Crops	Strawberry	Massachusetts	11	276	No conventional data pair	cwt	0.11198
Fruit & Tree Crops	Strawberry	Michigan	4	190	No conventional data pair	cwt	0.11198
Fruit & Tree Crops	Strawberry	Minnesota	6	173	No conventional data pair	cwt	0.11198
Fruit & Tree Crops	Strawberry	Montana	2	1287	No conventional data pair	cwt	0.11198
Fruit & Tree Crops	Strawberry	New Hampshire	3	109	No conventional data pair	cwt	0.11198
Fruit & Tree Crops	Strawberry	New Jersey	1	55	No conventional data pair	cwt	0.11198
Fruit & Tree Crops	Strawberry	New Mexico	3	13	No conventional data pair	cwt	0.11198
Fruit & Tree Crops	Strawberry	Oklahoma	1	17	No conventional data pair	cwt	0.11198
Fruit & Tree Crops	Strawberry	Pennsylvania	15	939	No conventional data pair	cwt	0.11198
Fruit & Tree Crops	Strawberry	Rhode Island	1	31	No conventional data pair	cwt	0.11198
Fruit & Tree Crops	Strawberry	Tennessee	4	468	No conventional data pair	cwt	0.11198
Fruit & Tree Crops	Strawberry	Texas	1	125	No conventional data pair	cwt	0.11198
Fruit & Tree Crops	Strawberry	Vermont	33	1457	No conventional data pair	cwt	0.11198
Fruit & Tree Crops	Strawberry	Virginia	2	156	No conventional data pair	cwt	0.11198
Fruit & Tree Crops	Strawberry	Wisconsin	19	726	No conventional data pair	cwt	0.11198
Vegetables	Sweet potato	Georgia	6	433	No conventional data pair	cwt	0.11198
Vegetables	Sweet potato	Hawaii	5	30	No conventional data pair	cwt	0.11198
Vegetables	Sweet potato	Illinois	1	88	No conventional data pair	cwt	0.11198
Vegetables	Sweet potato	Indiana	1	29	No conventional data pair	cwt	0.11198
Vegetables	Sweet potato	Iowa	3	331	No conventional data pair	cwt	0.11198
Vegetables	Sweet potato	Kentucky	6	433	No conventional data pair	cwt	0.11198
Vegetables	Sweet potato	Maine	4	247	No conventional data pair	cwt	0.11198
Vegetables	Sweet potato	Maryland	7	705	No conventional data pair	cwt	0.11198
Vegetables	Sweet potato	Massachusetts	1	164	No conventional data pair	cwt	0.11198
Vegetables	Sweet potato	New Hampshire	2	22	No conventional data pair	cwt	0.11198
Vegetables	Sweet potato	New Mexico	1	30	No conventional data pair	cwt	0.11198
Vegetables	Sweet potato	New York	5	99	No conventional data pair	cwt	0.11198
Vegetables	Sweet potato	Ohio	5	795	No conventional data pair	cwt	0.11198
Vegetables	Sweet potato	Oklahoma	18	2115	No conventional data pair	cwt	0.11198
Vegetables	Sweet potato	Oregon	5	106	No conventional data pair	cwt	0.11198
Vegetables	Sweet potato	Pennsylvania	18	2621	No conventional data pair	cwt	0.11198
Vegetables	Sweet potato	Rhode Island	1	60	No conventional data pair	cwt	0.11198
Vegetables	Sweet potato	Tennessee	8	486	No conventional data pair	cwt	0.11198
Vegetables	Sweet potato	Vermont	25	2674	No conventional data pair	cwt	0.11198
Vegetables	Sweet potato	Virginia	55	8906	No conventional data pair	cwt	0.11198
Vegetables	Sweet potato	Washington	3	60	No conventional data pair	cwt	0.11198
Vegetables	Sweet potato	Wisconsin	19	2728	No conventional data pair	cwt	0.11198
Vegetables	Tomato	Arizona	4	135	No conventional data pair	cwt	0.11198
Vegetables	Tomato	Colorado	8	667	No conventional data pair	cwt	0.11198
Vegetables	Tomato	Connecticut	26	1047	No conventional data pair	cwt	0.11198
Vegetables	Tomato	Hawaii	7	1120	No conventional data pair	cwt	0.11198
Vegetables	Tomato	Illinois	18	1777	No conventional data pair	cwt	0.11198
Vegetables	Tomato	Iowa	9	475	No conventional data pair	cwt	0.11198
Vegetables	Tomato	Kansas	2	282	No conventional data pair	cwt	0.11198
Vegetables	Tomato	Kentucky	11	287	No conventional data pair	cwt	0.11198
Vegetables	Tomato	Louisiana	1	47	No conventional data pair	cwt	0.11198
Vegetables	Tomato	Maine	16	675	No conventional data pair	cwt	0.11198
Vegetables	Tomato	Maryland	35	3368	No conventional data pair	cwt	0.11198
Vegetables	Tomato	Massachusetts	31	3825	No conventional data pair	cwt	0.11198
Vegetables	Tomato	Minnesota	28	2597	No conventional data pair	cwt	0.11198
Vegetables	Tomato	Missouri	9	827	No conventional data pair	cwt	0.11198
Vegetables	Tomato	Montana	7	342	No conventional data pair	cwt	0.11198
Vegetables	Tomato	Nevada	7	723	No conventional data pair	cwt	0.11198
Vegetables	Tomato	New Hampshire	9	1045	No conventional data pair	cwt	0.11198
Vegetables	Tomato	New Mexico	18	5012	No conventional data pair	cwt	0.11198
Vegetables	Tomato	Oklahoma	5	557	No conventional data pair	cwt	0.11198
Vegetables	Tomato	Oregon	51	5574	No conventional data pair	cwt	0.11198
Vegetables	Tomato	Rhode Island	2	210	No conventional data pair	cwt	0.11198
Vegetables	Tomato	Utah	2	643	No conventional data pair	cwt	0.11198
Vegetables	Tomato	Vermont	10	1699	No conventional data pair	cwt	0.11198
Vegetables	Tomato	Washington	31	2980	No conventional data pair	cwt	0.11198
Vegetables	Tomato	West Virginia	1	15	No conventional data pair	cwt	0.11198
Vegetables	Tomato	Wisconsin	56	5694	No conventional data pair	cwt	0.11198
Fruit & Tree Crops	Watermelon	Colorado	6	616	No conventional data pair	cwt	0.11198
Fruit & Tree Crops	Watermelon	Connecticut	2	33	No conventional data pair	cwt	0.11198
Fruit & Tree Crops	Watermelon	Illinois	5	710	No conventional data pair	cwt	0.11198
Fruit & Tree Crops	Watermelon	Iowa	5	592	No conventional data pair	cwt	0.11198
Fruit & Tree Crops	Watermelon	Kentucky	2	33	No conventional data pair	cwt	0.11198
Fruit & Tree Crops	Watermelon	Maine	1	258	No conventional data pair	cwt	0.11198
Fruit & Tree Crops	Watermelon	Massachusetts	2	323	No conventional data pair	cwt	0.11198
Fruit & Tree Crops	Watermelon	Michigan	4	571	No conventional data pair	cwt	0.11198
Fruit & Tree Crops	Watermelon	Minnesota	9	1779	No conventional data pair	cwt	0.11198
Fruit & Tree Crops	Watermelon	Montana	2	71	No conventional data pair	cwt	0.11198
Fruit & Tree Crops	Watermelon	Nevada	7	732	No conventional data pair	cwt	0.11198
Fruit & Tree Crops	Watermelon	New Mexico	4	406	No conventional data pair	cwt	0.11198
Fruit & Tree Crops	Watermelon	New York	6	449	No conventional data pair	cwt	0.11198
Fruit & Tree Crops	Watermelon	Ohio	15	1647	No conventional data pair	cwt	0.11198
Fruit & Tree Crops	Watermelon	Pennsylvania	6	1409	No conventional data pair	cwt	0.11198
Fruit & Tree Crops	Watermelon	Tennessee	3	62	No conventional data pair	cwt	0.11198
Fruit & Tree Crops	Watermelon	Utah	5	900	No conventional data pair	cwt	0.11198
Fruit & Tree Crops	Watermelon	Vermont	3	466	No conventional data pair	cwt	0.11198
Fruit & Tree Crops	Watermelon	Wisconsin	13	1009	No conventional data pair	cwt	0.11198
Field Crops	Wheat (all)	Maine	186	5892	No conventional data pair	bu	0.067189
Field Crops	Wheat (all)	Vermont	298	7250	No conventional data pair	bu	0.067189
Fruit & Tree Crops	Apple	California	3030	39077555	Conventional data pair available	lbs	0.0011198
Fruit & Tree Crops	Apple	Colorado	195	3529099	Conventional data pair available	lbs	0.0011198
Fruit & Tree Crops	Apple	Idaho	6	10550	Conventional data pair available	lbs	0.0011198
Fruit & Tree Crops	Apple	Maine	144	789593	Conventional data pair available	lbs	0.0011198
Fruit & Tree Crops	Apple	Maryland	10	36303	Conventional data pair available	lbs	0.0011198
Fruit & Tree Crops	Apple	Massachusetts	22	49527	Conventional data pair available	lbs	0.0011198
Fruit & Tree Crops	Apple	Minnesota	114	440766	Conventional data pair available	lbs	0.0011198
Fruit & Tree Crops	Apple	New Hampshire	10	10754	Conventional data pair available	lbs	0.0011198
Fruit & Tree Crops	Apple	New York	161	2890179	Conventional data pair available	lbs	0.0011198
Fruit & Tree Crops	Apple	North Carolina	13	48098	Conventional data pair available	lbs	0.0011198
Fruit & Tree Crops	Apple	Ohio	1	24032	Conventional data pair available	lbs	0.0011198
Fruit & Tree Crops	Apple	Oregon	273	4130419	Conventional data pair available	lbs	0.0011198
Fruit & Tree Crops	Apple	Utah	12	234214	Conventional data pair available	lbs	0.0011198
Fruit & Tree Crops	Apple	Virginia	17	39669	Conventional data pair available	lbs	0.0011198
Fruit & Tree Crops	Apple	Washington	11173	428742904	Conventional data pair available	lbs	0.0011198
Fruit & Tree Crops	Apple	Wisconsin	107	441018	Conventional data pair available	lbs	0.0011198
Vegetables	Artichoke	California	102	14218	Conventional data pair available	cwt	0.11198
Fruit & Tree Crops	Avocado	California	3652	10352	Conventional data pair available	tons	2.2396
Fruit & Tree Crops	Avocado	Florida	132	480	Conventional data pair available	tons	2.2396
Fruit & Tree Crops	Avocado	Hawaii	37	43	Conventional data pair available	tons	2.2396
Field Crops	Barley	Arizona	547	40807	Conventional data pair available	bu	0.05375
Field Crops	Barley	California	3692	262333	Conventional data pair available	bu	0.05375
Field Crops	Barley	Colorado	1043	81836	Conventional data pair available	bu	0.05375
Field Crops	Barley	Idaho	12610	611763	Conventional data pair available	bu	0.05375
Field Crops	Barley	Maine	242	9387	Conventional data pair available	bu	0.05375
Field Crops	Barley	Maryland	449	15494	Conventional data pair available	bu	0.05375
Field Crops	Barley	Michigan	134	5099	Conventional data pair available	bu	0.05375
Field Crops	Barley	Minnesota	3258	136287	Conventional data pair available	bu	0.05375
Field Crops	Barley	Montana	2074	53811	Conventional data pair available	bu	0.05375
Field Crops	Barley	New York	1122	41818	Conventional data pair available	bu	0.05375
Field Crops	Barley	North Carolina	359	12342	Conventional data pair available	bu	0.05375
Field Crops	Barley	North Dakota	1751	105292	Conventional data pair available	bu	0.05375
Field Crops	Barley	Oregon	8225	420137	Conventional data pair available	bu	0.05375
Field Crops	Barley	Pennsylvania	384	19361	Conventional data pair available	bu	0.05375
Field Crops	Barley	South Dakota	641	27018	Conventional data pair available	bu	0.05375
Field Crops	Barley	Virginia	360	16593	Conventional data pair available	bu	0.05375
Field Crops	Barley	Washington	522	35610	Conventional data pair available	bu	0.05375
Field Crops	Barley	Wisconsin	4211	172939	Conventional data pair available	bu	0.05375
Vegetables	Bean, snap	California	695	78827	Conventional data pair available	cwt	0.11198
Vegetables	Bean, snap	Florida	42	2481	Conventional data pair available	cwt	0.11198
Vegetables	Bean, snap	Georgia	76	5728	Conventional data pair available	cwt	0.11198
Vegetables	Bean, snap	Maryland	15	268	Conventional data pair available	cwt	0.11198
Vegetables	Bean, snap	Michigan	161	2794	Conventional data pair available	cwt	0.11198
Vegetables	Bean, snap	New York	44	1705	Conventional data pair available	cwt	0.11198
Vegetables	Bean, snap	North Carolina	39	1346	Conventional data pair available	cwt	0.11198
Vegetables	Bean, snap	Tennessee	3	53	Conventional data pair available	cwt	0.11198
Vegetables	Bean, snap	Virginia	2	87	Conventional data pair available	cwt	0.11198
Fruit & Tree Crops	Blackberry	Oregon	60	261476	Conventional data pair available	lbs	0.0011198
Fruit & Tree Crops	Blueberry	Arkansas	6	5348	Conventional data pair available	lbs	0.0011198
Fruit & Tree Crops	Blueberry	California	941	8324005	Conventional data pair available	lbs	0.0011198
Fruit & Tree Crops	Blueberry	Florida	299	1116254	Conventional data pair available	lbs	0.0011198
Fruit & Tree Crops	Blueberry	Georgia	263	911139	Conventional data pair available	lbs	0.0011198
Fruit & Tree Crops	Blueberry	New Jersey	131	512036	Conventional data pair available	lbs	0.0011198
Fruit & Tree Crops	Blueberry	New York	88	187459	Conventional data pair available	lbs	0.0011198
Fruit & Tree Crops	Blueberry	North Carolina	92	307567	Conventional data pair available	lbs	0.0011198
Fruit & Tree Crops	Blueberry	Oregon	218	822829	Conventional data pair available	lbs	0.0011198
Fruit & Tree Crops	Blueberry	Washington	1255	5237271	Conventional data pair available	lbs	0.0011198
Vegetables	Broccoli	California	7246	1048578	Conventional data pair available	cwt	0.11198
Fruit & Tree Crops	Cantaloupe	California	782	181026	Conventional data pair available	cwt	0.11198
Fruit & Tree Crops	Cantaloupe	Georgia	11	887	Conventional data pair available	cwt	0.11198
Fruit & Tree Crops	Cantaloupe	Indiana	1	24	Conventional data pair available	cwt	0.11198
Fruit & Tree Crops	Cantaloupe	Maryland	4	292	Conventional data pair available	cwt	0.11198
Fruit & Tree Crops	Cantaloupe	Pennsylvania	3	373	Conventional data pair available	cwt	0.11198
Fruit & Tree Crops	Cantaloupe	Texas	6	291	Conventional data pair available	cwt	0.11198
Vegetables	Carrot	California	7178	1474154	Conventional data pair available	cwt	0.11198
Vegetables	Carrot	Michigan	9	900	Conventional data pair available	cwt	0.11198
Vegetables	Carrot	Texas	19	1445	Conventional data pair available	cwt	0.11198
Vegetables	Carrot	Wisconsin	26	3741	Conventional data pair available	cwt	0.11198
Vegetables	Cauliflower	California	1503	204006	Conventional data pair available	cwt	0.11198
Vegetables	Cauliflower	New York	4	318	Conventional data pair available	cwt	0.11198
Vegetables	Celery	California	2017	914242	Conventional data pair available	cwt	0.11198
Fruit & Tree Crops	Cherry, sweet	California	300	246	Conventional data pair available	tons	2.2396
Fruit & Tree Crops	Cherry, sweet	Washington	1409	8168	Conventional data pair available	tons	2.2396
Field Crops	Dry edible bean	Arizona	7329	195174	Conventional data pair available	cwt	0.11198
Field Crops	Dry edible bean	California	736	8843	Conventional data pair available	cwt	0.11198
Field Crops	Dry edible bean	Colorado	1171	9998	Conventional data pair available	cwt	0.11198
Field Crops	Dry edible bean	Idaho	353	7036	Conventional data pair available	cwt	0.11198
Field Crops	Dry edible bean	Michigan	6030	102516	Conventional data pair available	cwt	0.11198
Field Crops	Dry edible bean	Minnesota	732	8306	Conventional data pair available	cwt	0.11198
Field Crops	Dry edible bean	Montana	1098	8631	Conventional data pair available	cwt	0.11198
Field Crops	Dry edible bean	Nebraska	430	5868	Conventional data pair available	cwt	0.11198
Field Crops	Dry edible bean	New York	552	9753	Conventional data pair available	cwt	0.11198
Field Crops	Dry edible bean	North Dakota	965	9294	Conventional data pair available	cwt	0.11198
Field Crops	Dry edible bean	Wisconsin	1405	14211	Conventional data pair available	cwt	0.11198
Fruit & Tree Crops	Fig	California	1219	2281	Conventional data pair available	tons	2.2396
Vegetables	Garlic	California	322	27071	Conventional data pair available	cwt	0.11198
Vegetables	Garlic	Nevada	4	31	Conventional data pair available	cwt	0.11198
Vegetables	Garlic	Oregon	25	1072	Conventional data pair available	cwt	0.11198
Fruit & Tree Crops	Grapefruit	California	1096	11000	Conventional data pair available	tons	2.2396
Fruit & Tree Crops	Grapefruit	Florida	58	611	Conventional data pair available	tons	2.2396
Fruit & Tree Crops	Grapefruit	Texas	188	2597	Conventional data pair available	tons	2.2396
Fruit & Tree Crops	Grapes	California	23324	87306	Conventional data pair available	tons	2.2396
Fruit & Tree Crops	Grapes	Georgia	13	4	Conventional data pair available	tons	2.2396
Fruit & Tree Crops	Grapes	Michigan	21	2	Conventional data pair available	tons	2.2396
Fruit & Tree Crops	Grapes	New York	183	716	Conventional data pair available	tons	2.2396
Fruit & Tree Crops	Grapes	North Carolina	29	18	Conventional data pair available	tons	2.2396
Fruit & Tree Crops	Grapes	Oregon	1165	3311	Conventional data pair available	tons	2.2396
Fruit & Tree Crops	Grapes	Washington	2337	13561	Conventional data pair available	tons	2.2396
Fruit & Tree Crops	Lemon	California	2118	26910	Conventional data pair available	tons	2.2396
Vegetables	Lettuce (all)	Arizona	3236	569407	Conventional data pair available	cwt	0.11198
Vegetables	Lettuce (all)	California	27993	2436601	Conventional data pair available	cwt	0.11198
Field Crops	Maize (grain)	California	593	96768	Conventional data pair available	bu	0.06271
Field Crops	Maize (grain)	Colorado	532	63576	Conventional data pair available	bu	0.06271
Field Crops	Maize (grain)	Georgia	44	3806	Conventional data pair available	bu	0.06271
Field Crops	Maize (grain)	Idaho	194	31668	Conventional data pair available	bu	0.06271
Field Crops	Maize (grain)	Illinois	10361	1445248	Conventional data pair available	bu	0.06271
Field Crops	Maize (grain)	Indiana	3646	410497	Conventional data pair available	bu	0.06271
Field Crops	Maize (grain)	Iowa	24792	2845219	Conventional data pair available	bu	0.06271
Field Crops	Maize (grain)	Kansas	3681	555678	Conventional data pair available	bu	0.06271
Field Crops	Maize (grain)	Kentucky	209	18796	Conventional data pair available	bu	0.06271
Field Crops	Maize (grain)	Maryland	2650	326521	Conventional data pair available	bu	0.06271
Field Crops	Maize (grain)	Michigan	13067	1436666	Conventional data pair available	bu	0.06271
Field Crops	Maize (grain)	Minnesota	21832	2254508	Conventional data pair available	bu	0.06271
Field Crops	Maize (grain)	Missouri	3732	369172	Conventional data pair available	bu	0.06271
Field Crops	Maize (grain)	Montana	3	316	Conventional data pair available	bu	0.06271
Field Crops	Maize (grain)	Nebraska	9291	1363937	Conventional data pair available	bu	0.06271
Field Crops	Maize (grain)	North Carolina	746	74653	Conventional data pair available	bu	0.06271
Field Crops	Maize (grain)	North Dakota	5219	367759	Conventional data pair available	bu	0.06271
Field Crops	Maize (grain)	Ohio	10143	965403	Conventional data pair available	bu	0.06271
Field Crops	Maize (grain)	Oregon	1887	192936	Conventional data pair available	bu	0.06271
Field Crops	Maize (grain)	Pennsylvania	10952	1260406	Conventional data pair available	bu	0.06271
Field Crops	Maize (grain)	South Dakota	3315	291820	Conventional data pair available	bu	0.06271
Field Crops	Maize (grain)	Tennessee	326	30122	Conventional data pair available	bu	0.06271
Field Crops	Maize (grain)	Texas	4182	459552	Conventional data pair available	bu	0.06271
Field Crops	Maize (grain)	Washington	1913	167339	Conventional data pair available	bu	0.06271
Field Crops	Maize (grain)	Wisconsin	21408	2129423	Conventional data pair available	bu	0.06271
Field Crops	Maize (grain)	Wyoming	690	100500	Conventional data pair available	bu	0.06271
Field Crops	Maize (silage)	California	3650	82297	Conventional data pair available	tons	2.2396
Field Crops	Maize (silage)	Colorado	865	18858	Conventional data pair available	tons	2.2396
Field Crops	Maize (silage)	Idaho	1459	30832	Conventional data pair available	tons	2.2396
Field Crops	Maize (silage)	Illinois	44	817	Conventional data pair available	tons	2.2396
Field Crops	Maize (silage)	Indiana	1109	20320	Conventional data pair available	tons	2.2396
Field Crops	Maize (silage)	Iowa	662	11122	Conventional data pair available	tons	2.2396
Field Crops	Maize (silage)	Kentucky	154	2330	Conventional data pair available	tons	2.2396
Field Crops	Maize (silage)	Maine	290	4064	Conventional data pair available	tons	2.2396
Field Crops	Maize (silage)	Michigan	487	5920	Conventional data pair available	tons	2.2396
Field Crops	Maize (silage)	Minnesota	2882	42145	Conventional data pair available	tons	2.2396
Field Crops	Maize (silage)	Missouri	275	3485	Conventional data pair available	tons	2.2396
Field Crops	Maize (silage)	Nebraska	276	4422	Conventional data pair available	tons	2.2396
Field Crops	Maize (silage)	Nevada	6	72	Conventional data pair available	tons	2.2396
Field Crops	Maize (silage)	New York	5259	72576	Conventional data pair available	tons	2.2396
Field Crops	Maize (silage)	North Carolina	84	1122	Conventional data pair available	tons	2.2396
Field Crops	Maize (silage)	Ohio	1569	24846	Conventional data pair available	tons	2.2396
Field Crops	Maize (silage)	Oregon	724	12358	Conventional data pair available	tons	2.2396
Field Crops	Maize (silage)	Pennsylvania	2939	50177	Conventional data pair available	tons	2.2396
Field Crops	Maize (silage)	Texas	2685	37902	Conventional data pair available	tons	2.2396
Field Crops	Maize (silage)	Vermont	457	7790	Conventional data pair available	tons	2.2396
Field Crops	Maize (silage)	Virginia	201	3086	Conventional data pair available	tons	2.2396
Field Crops	Maize (silage)	Washington	562	11503	Conventional data pair available	tons	2.2396
Field Crops	Maize (silage)	Wisconsin	7823	105190	Conventional data pair available	tons	2.2396
Vegetables	Maize (sweet)	California	317	45411	Conventional data pair available	cwt	0.11198
Vegetables	Maize (sweet)	Florida	7	70	Conventional data pair available	cwt	0.11198
Vegetables	Maize (sweet)	Illinois	8	415	Conventional data pair available	cwt	0.11198
Vegetables	Maize (sweet)	Indiana	7	71	Conventional data pair available	cwt	0.11198
Vegetables	Maize (sweet)	Maine	6	403	Conventional data pair available	cwt	0.11198
Vegetables	Maize (sweet)	Maryland	2	60	Conventional data pair available	cwt	0.11198
Vegetables	Maize (sweet)	Michigan	9	739	Conventional data pair available	cwt	0.11198
Vegetables	Maize (sweet)	New Jersey	3	211	Conventional data pair available	cwt	0.11198
Vegetables	Maize (sweet)	New York	103	2858	Conventional data pair available	cwt	0.11198
Vegetables	Maize (sweet)	North Carolina	26	1300	Conventional data pair available	cwt	0.11198
Vegetables	Maize (sweet)	Ohio	11	388	Conventional data pair available	cwt	0.11198
Vegetables	Maize (sweet)	Oregon	4524	653481	Conventional data pair available	cwt	0.11198
Vegetables	Maize (sweet)	Pennsylvania	59	3754	Conventional data pair available	cwt	0.11198
Vegetables	Maize (sweet)	Vermont	98	8098	Conventional data pair available	cwt	0.11198
Vegetables	Maize (sweet)	Washington	5354	886929	Conventional data pair available	cwt	0.11198
Vegetables	Maize (sweet)	Wisconsin	901	78853	Conventional data pair available	cwt	0.11198
Field Crops	Oat	California	1585	170122	Conventional data pair available	bu	0.03583
Field Crops	Oat	Illinois	3003	240076	Conventional data pair available	bu	0.03583
Field Crops	Oat	Indiana	234	9678	Conventional data pair available	bu	0.03583
Field Crops	Oat	Iowa	6429	378199	Conventional data pair available	bu	0.03583
Field Crops	Oat	Kansas	82	6730	Conventional data pair available	bu	0.03583
Field Crops	Oat	Maine	142	6271	Conventional data pair available	bu	0.03583
Field Crops	Oat	Michigan	709	31921	Conventional data pair available	bu	0.03583
Field Crops	Oat	Minnesota	5213	256082	Conventional data pair available	bu	0.03583
Field Crops	Oat	Missouri	575	41000	Conventional data pair available	bu	0.03583
Field Crops	Oat	Montana	2384	129749	Conventional data pair available	bu	0.03583
Field Crops	Oat	Nebraska	1443	73861	Conventional data pair available	bu	0.03583
Field Crops	Oat	New York	2949	132890	Conventional data pair available	bu	0.03583
Field Crops	Oat	North Carolina	44	1400	Conventional data pair available	bu	0.03583
Field Crops	Oat	North Dakota	5814	347919	Conventional data pair available	bu	0.03583
Field Crops	Oat	Ohio	1951	85475	Conventional data pair available	bu	0.03583
Field Crops	Oat	Oregon	431	21972	Conventional data pair available	bu	0.03583
Field Crops	Oat	Pennsylvania	979	49527	Conventional data pair available	bu	0.03583
Field Crops	Oat	South Dakota	2664	174225	Conventional data pair available	bu	0.03583
Field Crops	Oat	Washington	96	3417	Conventional data pair available	bu	0.03583
Field Crops	Oat	Wisconsin	5073	261965	Conventional data pair available	bu	0.03583
Field Crops	Oat	Wyoming	553	31890	Conventional data pair available	bu	0.03583
Vegetables	Onion	California	923	419963	Conventional data pair available	cwt	0.11198
Vegetables	Onion	Colorado	3	357	Conventional data pair available	cwt	0.11198
Vegetables	Onion	Georgia	8	348	Conventional data pair available	cwt	0.11198
Vegetables	Onion	Michigan	2	382	Conventional data pair available	cwt	0.11198
Vegetables	Onion	New York	29	1233	Conventional data pair available	cwt	0.11198
Vegetables	Onion	Oregon	10	2210	Conventional data pair available	cwt	0.11198
Vegetables	Onion	Wisconsin	63	12243	Conventional data pair available	cwt	0.11198
Fruit & Tree Crops	Orange	California	3214	20071	Conventional data pair available	tons	2.2396
Fruit & Tree Crops	Orange	California	1670	17435	Conventional data pair available	tons	2.2396
Vegetables	Pea	Oregon	3294	10599	Conventional data pair available	tons	2.2396
Fruit & Tree Crops	Peach	Arkansas	2	12	Conventional data pair available	tons	2.2396
Fruit & Tree Crops	Peach	California	1649	12667	Conventional data pair available	tons	2.2396
Fruit & Tree Crops	Peach	Georgia	1	4	Conventional data pair available	tons	2.2396
Fruit & Tree Crops	Peach	Pennsylvania	14	5	Conventional data pair available	tons	2.2396
Fruit & Tree Crops	Peach	Texas	2	3	Conventional data pair available	tons	2.2396
Fruit & Tree Crops	Peach	Utah	1	1	Conventional data pair available	tons	2.2396
Fruit & Tree Crops	Peach	Washington	269	2763	Conventional data pair available	tons	2.2396
Fruit & Tree Crops	Pear	California	665	4197	Conventional data pair available	tons	2.2396
Fruit & Tree Crops	Pear	Michigan	1	1	Conventional data pair available	tons	2.2396
Fruit & Tree Crops	Pear	New York	4	1	Conventional data pair available	tons	2.2396
Fruit & Tree Crops	Pear	Oregon	261	2071	Conventional data pair available	tons	2.2396
Fruit & Tree Crops	Pear	Washington	1745	27209	Conventional data pair available	tons	2.2396
Vegetables	Pepper, bell	California	509	138192	Conventional data pair available	cwt	0.11198
Vegetables	Pepper, bell	Florida	138	38994	Conventional data pair available	cwt	0.11198
Vegetables	Pepper, bell	Georgia	3	69	Conventional data pair available	cwt	0.11198
Vegetables	Pepper, bell	Michigan	6	249	Conventional data pair available	cwt	0.11198
Vegetables	Pepper, bell	New Jersey	33	8307	Conventional data pair available	cwt	0.11198
Vegetables	Pepper, bell	North Carolina	45	1628	Conventional data pair available	cwt	0.11198
Vegetables	Pepper, bell	Ohio	33	3938	Conventional data pair available	cwt	0.11198
Fruit & Tree Crops	Plum/Prune	California	2320	9588	Conventional data pair available	tons	2.2396
Fruit & Tree Crops	Plum/Prune	Oregon	86	90	Conventional data pair available	tons	2.2396
Vegetables	Potato	California	2868	731961	Conventional data pair available	cwt	0.11198
Vegetables	Potato	Colorado	3523	1054436	Conventional data pair available	cwt	0.11198
Vegetables	Potato	Florida	5	70	Conventional data pair available	cwt	0.11198
Vegetables	Potato	Idaho	76	17689	Conventional data pair available	cwt	0.11198
Vegetables	Potato	Illinois	7	501	Conventional data pair available	cwt	0.11198
Vegetables	Potato	Kansas	5	267	Conventional data pair available	cwt	0.11198
Vegetables	Potato	Maine	409	73173	Conventional data pair available	cwt	0.11198
Vegetables	Potato	Maryland	10	480	Conventional data pair available	cwt	0.11198
Vegetables	Potato	Massachusetts	23	2113	Conventional data pair available	cwt	0.11198
Vegetables	Potato	Michigan	5	469	Conventional data pair available	cwt	0.11198
Vegetables	Potato	Minnesota	10	1155	Conventional data pair available	cwt	0.11198
Vegetables	Potato	New York	66	3304	Conventional data pair available	cwt	0.11198
Vegetables	Potato	North Carolina	31	780	Conventional data pair available	cwt	0.11198
Vegetables	Potato	Ohio	20	1619	Conventional data pair available	cwt	0.11198
Vegetables	Potato	Oregon	3106	861564	Conventional data pair available	cwt	0.11198
Vegetables	Potato	Pennsylvania	71	6535	Conventional data pair available	cwt	0.11198
Vegetables	Potato	Texas	27	4293	Conventional data pair available	cwt	0.11198
Vegetables	Potato	Virginia	25	655	Conventional data pair available	cwt	0.11198
Vegetables	Potato	Washington	1304	705574	Conventional data pair available	cwt	0.11198
Vegetables	Potato	Wisconsin	229	67939	Conventional data pair available	cwt	0.11198
Fruit & Tree Crops	Raspberry	California	330	4262685	Conventional data pair available	lbs	0.0011198
Fruit & Tree Crops	Raspberry	Oregon	63	183408	Conventional data pair available	lbs	0.0011198
Fruit & Tree Crops	Raspberry	Washington	63	198465	Conventional data pair available	lbs	0.0011198
Field Crops	Sorghum (silage)	Illinois	78	1260	Conventional data pair available	tons	2.2396
Field Crops	Sorghum (silage)	Missouri	57	640	Conventional data pair available	tons	2.2396
Field Crops	Sorghum (silage)	New Mexico	2914	24769	Conventional data pair available	tons	2.2396
Field Crops	Sorghum (silage)	Texas	6480	75495	Conventional data pair available	tons	2.2396
Field Crops	Soybean	Illinois	9524	400216	Conventional data pair available	bu	0.067189
Field Crops	Soybean	Indiana	1239	49022	Conventional data pair available	bu	0.067189
Field Crops	Soybean	Iowa	15736	576200	Conventional data pair available	bu	0.067189
Field Crops	Soybean	Kansas	685	15054	Conventional data pair available	bu	0.067189
Field Crops	Soybean	Kentucky	276	8462	Conventional data pair available	bu	0.067189
Field Crops	Soybean	Maryland	1951	65005	Conventional data pair available	bu	0.067189
Field Crops	Soybean	Michigan	9633	288524	Conventional data pair available	bu	0.067189
Field Crops	Soybean	Minnesota	11928	301283	Conventional data pair available	bu	0.067189
Field Crops	Soybean	Missouri	8030	271032	Conventional data pair available	bu	0.067189
Field Crops	Soybean	Nebraska	5577	229921	Conventional data pair available	bu	0.067189
Field Crops	Soybean	New York	7063	201548	Conventional data pair available	bu	0.067189
Field Crops	Soybean	North Carolina	1912	61954	Conventional data pair available	bu	0.067189
Field Crops	Soybean	North Dakota	2011	38672	Conventional data pair available	bu	0.067189
Field Crops	Soybean	Ohio	6613	238475	Conventional data pair available	bu	0.067189
Field Crops	Soybean	Pennsylvania	5750	201311	Conventional data pair available	bu	0.067189
Field Crops	Soybean	South Dakota	2792	79454	Conventional data pair available	bu	0.067189
Field Crops	Soybean	Tennessee	311	8023	Conventional data pair available	bu	0.067189
Field Crops	Soybean	Texas	1080	34521	Conventional data pair available	bu	0.067189
Field Crops	Soybean	Wisconsin	5933	155952	Conventional data pair available	bu	0.067189
Vegetables	Spinach	Arizona	828	57677	Conventional data pair available	cwt	0.11198
Vegetables	Spinach	New Jersey	4	248	Conventional data pair available	cwt	0.11198
Vegetables	Spinach	Texas	9	527	Conventional data pair available	cwt	0.11198
Vegetables	Squash	California	2160	326780	Conventional data pair available	cwt	0.11198
Vegetables	Squash	Florida	110	5955	Conventional data pair available	cwt	0.11198
Vegetables	Squash	Georgia	38	1605	Conventional data pair available	cwt	0.11198
Vegetables	Squash	Michigan	150	4477	Conventional data pair available	cwt	0.11198
Vegetables	Squash	New Jersey	70	12511	Conventional data pair available	cwt	0.11198
Vegetables	Squash	New York	187	31071	Conventional data pair available	cwt	0.11198
Vegetables	Squash	North Carolina	77	5728	Conventional data pair available	cwt	0.11198
Vegetables	Squash	Ohio	123	11574	Conventional data pair available	cwt	0.11198
Vegetables	Squash	Oregon	2078	366083	Conventional data pair available	cwt	0.11198
Vegetables	Squash	Tennessee	8	869	Conventional data pair available	cwt	0.11198
Vegetables	Squash	Texas	42	7042	Conventional data pair available	cwt	0.11198
Fruit & Tree Crops	Strawberry	California	2531	537572	Conventional data pair available	cwt	0.11198
Fruit & Tree Crops	Strawberry	New York	40	1707	Conventional data pair available	cwt	0.11198
Fruit & Tree Crops	Strawberry	North Carolina	21	2344	Conventional data pair available	cwt	0.11198
Fruit & Tree Crops	Strawberry	Oregon	29	1641	Conventional data pair available	cwt	0.11198
Fruit & Tree Crops	Strawberry	Washington	63	2850	Conventional data pair available	cwt	0.11198
Vegetables	Sweet potato	Arkansas	1	124	Conventional data pair available	cwt	0.11198
Vegetables	Sweet potato	California	3687	1314994	Conventional data pair available	cwt	0.11198
Vegetables	Sweet potato	North Carolina	1866	313428	Conventional data pair available	cwt	0.11198
Vegetables	Sweet potato	Texas	1	77	Conventional data pair available	cwt	0.11198
Vegetables	Tomato	Alabama	3	660	Conventional data pair available	cwt	0.11198
Vegetables	Tomato	Arkansas	4	1492	Conventional data pair available	cwt	0.11198
Vegetables	Tomato	California	1265	170629	Conventional data pair available	cwt	0.11198
Vegetables	Tomato	Florida	689	27233	Conventional data pair available	cwt	0.11198
Vegetables	Tomato	Georgia	146	18223	Conventional data pair available	cwt	0.11198
Vegetables	Tomato	Indiana	4	682	Conventional data pair available	cwt	0.11198
Vegetables	Tomato	Michigan	20	1590	Conventional data pair available	cwt	0.11198
Vegetables	Tomato	New Jersey	62	9563	Conventional data pair available	cwt	0.11198
Vegetables	Tomato	New York	112	7056	Conventional data pair available	cwt	0.11198
Vegetables	Tomato	Ohio	42	6097	Conventional data pair available	cwt	0.11198
Vegetables	Tomato	Pennsylvania	165	33669	Conventional data pair available	cwt	0.11198
Vegetables	Tomato	Tennessee	9	183	Conventional data pair available	cwt	0.11198
Vegetables	Tomato	Texas	22	6198	Conventional data pair available	cwt	0.11198
Vegetables	Tomato	Virginia	43	1514	Conventional data pair available	cwt	0.11198
Fruit & Tree Crops	Watermelon	Arkansas	2	254	Conventional data pair available	cwt	0.11198
Fruit & Tree Crops	Watermelon	California	290	45901	Conventional data pair available	cwt	0.11198
Fruit & Tree Crops	Watermelon	Florida	34	6055	Conventional data pair available	cwt	0.11198
Fruit & Tree Crops	Watermelon	Georgia	17	2567	Conventional data pair available	cwt	0.11198
Fruit & Tree Crops	Watermelon	Indiana	1	225	Conventional data pair available	cwt	0.11198
Fruit & Tree Crops	Watermelon	Maryland	9	1621	Conventional data pair available	cwt	0.11198
Fruit & Tree Crops	Watermelon	North Carolina	7	111	Conventional data pair available	cwt	0.11198
Fruit & Tree Crops	Watermelon	Texas	252	44243	Conventional data pair available	cwt	0.11198
Fruit & Tree Crops	Watermelon	Virginia	2	63	Conventional data pair available	cwt	0.11198
Field Crops	Wheat (all)	California	8025	365197	Conventional data pair available	bu	0.067189
Field Crops	Wheat (all)	Colorado	21509	678442	Conventional data pair available	bu	0.067189
Field Crops	Wheat (all)	Georgia	53	1834	Conventional data pair available	bu	0.067189
Field Crops	Wheat (all)	Idaho	10268	372015	Conventional data pair available	bu	0.067189
Field Crops	Wheat (all)	Illinois	2376	96747	Conventional data pair available	bu	0.067189
Field Crops	Wheat (all)	Indiana	192	6628	Conventional data pair available	bu	0.067189
Field Crops	Wheat (all)	Iowa	2202	82942	Conventional data pair available	bu	0.067189
Field Crops	Wheat (all)	Kansas	12057	282313	Conventional data pair available	bu	0.067189
Field Crops	Wheat (all)	Kentucky	81	3281	Conventional data pair available	bu	0.067189
Field Crops	Wheat (all)	Michigan	4805	238328	Conventional data pair available	bu	0.067189
Field Crops	Wheat (all)	Minnesota	4886	220498	Conventional data pair available	bu	0.067189
Field Crops	Wheat (all)	Missouri	2999	98981	Conventional data pair available	bu	0.067189
Field Crops	Wheat (all)	Montana	62304	1784299	Conventional data pair available	bu	0.067189
Field Crops	Wheat (all)	Nebraska	18646	613788	Conventional data pair available	bu	0.067189
Field Crops	Wheat (all)	New Mexico	1836	48498	Conventional data pair available	bu	0.067189
Field Crops	Wheat (all)	New York	2806	81225	Conventional data pair available	bu	0.067189
Field Crops	Wheat (all)	North Carolina	2457	98804	Conventional data pair available	bu	0.067189
Field Crops	Wheat (all)	North Dakota	18194	467610	Conventional data pair available	bu	0.067189
Field Crops	Wheat (all)	Ohio	2992	142792	Conventional data pair available	bu	0.067189
Field Crops	Wheat (all)	Oklahoma	2379	31377	Conventional data pair available	bu	0.067189
Field Crops	Wheat (all)	Oregon	2890	155951	Conventional data pair available	bu	0.067189
Field Crops	Wheat (all)	Pennsylvania	2867	124279	Conventional data pair available	bu	0.067189
Field Crops	Wheat (all)	South Dakota	7591	219477	Conventional data pair available	bu	0.067189
Field Crops	Wheat (all)	Texas	2412	72375	Conventional data pair available	bu	0.067189
Field Crops	Wheat (all)	Utah	31693	509601	Conventional data pair available	bu	0.067189
Field Crops	Wheat (all)	Virginia	1772	79835	Conventional data pair available	bu	0.067189
Field Crops	Wheat (all)	Washington	2374	155234	Conventional data pair available	bu	0.067189
Field Crops	Wheat (all)	Wisconsin	2804	124376	Conventional data pair available	bu	0.067189
Field Crops	Wheat (all)	Wyoming	27055	846130	Conventional data pair available	bu	0.067189
