# Supplementary material for: Commercial Crop Yields Reveal Strengths and Weaknesses for Organic Agriculture in the United States
Source: PLoS One. 2016 Aug 23;11(8):e0161673. doi: 10.1371/journal.pone.0161673 (PMC4995028; doi:10.1371/journal.pone.0161673)
Supplement: S3 Data — (CSV) [file pone.0161673.s003.csv]

Study	Crop	Estimate	Lower	Upper
Seufert 2012	Barley	0.68	0.6	0.76
Seufert 2012	Maize	0.86	0.81	0.91
Seufert 2012	Soybean	0.89	0.8	0.99
Seufert 2012	Tomato	0.79	0.72	0.86
Seufert 2012	Wheat	0.61	0.57	0.65
Ponisio 2014	Maize	0.83	0.79	0.88
Ponisio 2014	Barley	0.69	0.61	0.76
Ponisio 2014	Wheat	0.71	0.66	0.76
Ponisio 2014	Tomato	0.94	0.86	1.02
Ponisio 2014	Soybean	0.89	0.84	0.93
