# Supplementary material for: Commercial Crop Yields Reveal Strengths and Weaknesses for Organic Agriculture in the United States
Source: PLoS One. 2016 Aug 23;11(8):e0161673. doi: 10.1371/journal.pone.0161673 (PMC4995028; doi:10.1371/journal.pone.0161673)
Supplement: S4 Data — (CSV) [file pone.0161673.s004.csv]

Study	System	Type	Yratio	Lower	Upper
Seufert 2012	Longevity	Annual	0.741	0.7	0.776
Seufert 2012	Longevity	Perennial	0.921	0.756	1.117
Seufert 2012	Legume	Legume	0.91	0.778	1.05
Seufert 2012	Legume	Non-legume	0.736	0.696	0.772
Ponisio 2014	Longevity	Annual	0.83	0.81	0.85
Ponisio 2014	Longevity	Perennial	0.87	0.8	0.95
Ponisio 2014	Legume	Legume	0.85	0.8	0.91
Ponisio 2014	Legume	Non-legume	0.83	0.81	0.85
